# Supplementary material for: OsLG3 contributing to rice grain length and yield was mined by Ho-LAMap
Source: BMC Biol. 2017 Apr 6;15:28. doi: 10.1186/s12915-017-0365-7 (PMC5383996; doi:10.1186/s12915-017-0365-7)
Supplement: Supplementary file 32 — Information of Oryza sativa L. varieties and wild rice on variety name, geographic source, stratification referred by STRUCTURE, the integrated stratification, grain lengths, and allelic variations of grain length-related genes. (XLSX 115 kb) [file 12915_2017_365_MOESM32_ESM.xlsx]

## Sheet: Table S1
Table S1 Information of Orayza sativa L. varieties and wild rice on variety name, geographic source, stratification referred by STRUCTURE, the integratedl stratification, grain lengths and allelic variations of grain-length-related genes
Accession	Number	Variety name	Origin	Documented variety type	Populations for k=2 to 12 inferred by STRUCTURE											Type	Characteristics	varieties in 3K project1	MCC panels	Grain length (mm)	OsLG32	GS33	GW84	TGW65	qGL36	Nucleotide diversity analysis	Minimum spanning tree	Phylogenetic analysis	Haplotype
					k2	k3	k4	k5	k6	k7	k8	k9	k10	k11	k12
OS001	CH1003	BLACK_LABEL	North Korea	LAN	1	1	3	3	5	5	3	3	6	3	9	J-Te-LAN-PIMP	Landrace and primary improved varieties of temperate japonica in east Asia	3K	MCC1	7.77	TAAA	C	----------	G	A	Yes	Yes	Yes	HAP2
OS002	CH1004	SANSUI_KAM	Japan	LAN	1	1	3	3	5	5	3	3	6	3	9	J-Te-LAN-PIMP	Landrace and primary improved varieties of temperate japonica in east Asia	3K	MCC1	7.21	TAAA	C	----------	G	A	Yes	Yes	Yes	HAP4
OS003	CH1005	ZAOSHENGBAI	Japan	LAN	1	1	3	3	5	5	3	3	6	3	9	J-Te-RIMP-M	Landrace and primary improved varieties of temperate japonica mixtured with tropical japonica	3K	MCC1	7.29	GCCT	C	----------	G	A	Yes	Yes	Yes	HAP1
OS004	CH1008	QIUGUANGTENGXI104	Japan	IMP	1	1	3	3	5	5	3	3	6	3	9	J-Te-LAN-PIMP	Landrace and primary improved varieties of temperate japonica in east Asia	3K	MCC1	7.27	TAAA	C	----------	G	A	Yes	Yes	Yes	HAP4
OS005	CH1009	WANSHI	Japan	LAN	1	1	3	3	5	5	3	3	6	3	9	J-Te-LAN-PIMP	Landrace and primary improved varieties of temperate japonica in east Asia	3K	MCC1	6.72	TAAA	C	----------	G	A	Yes	Yes	Yes	HAP4
OS006	CH1012	YIKONG	Vietnam	LAN	2	2	4	4	3	6	4	9	7	5	12	I-LAN-T	Late landraces of indica from China, east and southeast of Asia	3K	MCC1	7.71	GCCT	C	GAGCTGAGCT	G	A	Yes	Yes	Yes	HAP1
OS007	CH1013	TIANHANDAO	Vietnam	LAN	2	2	4	4	3	6	4	9	7	5	12	I-LAN-T	Late landraces of indica from China, east and southeast of Asia	3K	MCC1	8.28	GCCT	C	GAGCTGAGCT	G	G	Yes	Yes	Yes	HAP1
OS008	CH1014	BAXIANG	Vietnam	LAN	1	1	3	3	5	5	3	3	6	3	9	J-Te-LAN-PIMP	Landrace and primary improved varieties of temperate japonica in east Asia	3K	MCC1	8.24	TAAA	C	----------	G	A	Yes	Yes	Yes	HAP4
OS009	CH1015	VIETNAM_EARLY_RICE	Vietnam	LAN	2	2	4	2	1	4	1	8	8	11	3	I-LAN-PIMP-M	Primary improved varieties of indica in China	3K	MCC1	8.93	GCCT	C	GAGCTGAGCT	H	G	Yes	Yes		HAP1
OS010	CH1016	MALAY_RED	Malaysia	LAN	2	2	4	2	1	4	1	8	8	11	3	I-LAN-PIMP-T	Primary improved varieties of indica in China	3K	MCC1	8.39	GCCT	C	GAGCTGAGCT	-	G	Yes	Yes	Yes	HAP1
OS011	CH1017	CO22	India	IML	2	2	4	4	2	6	8	6	9	5	3	I-SAS	Indica in South Asia	3K	MCC1	8.83	GCCT	C	GAGCTGAGCT	G	G	Yes	Yes	Yes	HAP1
OS012	CH1018	2037/RAJAHAMSAL	India	IML	2	2	1	4	2	6	8	6	9	5	3	I-SAS	Indica in South Asia	3K	MCC1	8.46	GCCT	C	GAGCTGAGCT	G	A	Yes	Yes	Yes	HAP1
OS013	CH1019	SRI_LANKA1	Sri Lanka	IML	2	2	1	5	4	3	7	4	10	1	12	I-RIMP-T	Recently improved varieties of indica	3K	MCC1	7.49	GCCT	C	GAGCTGAGCT	G	A	Yes	Yes	Yes	HAP1
OS014	CH1021	UZI_ROTH215	Russa	IML	1	1	3	3	5	5	3	3	6	3	9	J-Te-RIMP-M	Landrace and primary improved varieties of temperate japonica mixtured with recently improved indica or tropical japonica	3K	MCC1	7.8	TAAA	C	----------	G	A	Yes	Yes	Yes	HAP4
OS015	CH1022	KAHA_MU	Romania	LAN	2	2	4	2	1	4	1	8	8	11	3	I-LAN-PIMP-T	Primary improved varieties of indica in China	3K	MCC1	7.91	GCCT	C	GAGCTGAGCT	-	G	Yes	Yes	Yes	HAP1
OS016	CH1023	OMIRT168	Hungary	IML	1	1	3	3	5	5	3	3	6	3	9	J-Te-LAN-NG	Landrace of temperate japonica with more lowland and nonglutinous varieties	3K	MCC1	8.75	TAAA	C	----------	G	A	Yes	Yes	Yes	HAP4
OS017	CH1024	ARTI_CARE	Bulgaria	LAN	1	1	3	3	5	5	3	3	6	3	9	J-Te-LAN-NG	Landrace of temperate japonica with more lowland and nonglutinous varieties	3K	MCC1	8.05	TAAA	C	----------	G	A	Yes	Yes	Yes	HAP4
OS018	CH1027	US_RICE_YELLOW_SHELL	USA	LAN	1	1	3	3	5	5	3	2	3	8	8	J-Tr	Tropical japonica	3K	MCC1	8.61	GCCT	A	----------	G	A	Yes	Yes	Yes	HAP1
OS019	CH1028	BREDA_A-75	Mexico	IML	2	2	1	4	2	3	7	9	10	1	12	I-RIMP-T	Recently improved varieties of indica	3K	MCC1	10.4	GCCT	A	GAGCTGAGCT	G	G	Yes	Yes	Yes	HAP1
OS020	CH1029	GUINEA_RICE	Guinea	LAN	1	1	3	3	5	5	3	4	3	11	12	J-Tr	Tropical japonica	3K	MCC1	8.83	GCCT	C	GAGCTGAGCT	G	G	Yes	Yes	Yes	HAP1
OS021	CH1030	SELN244A6-20	Australia	IML	2	2	4	4	3	1	4	9	7	5	12	I-LAN-T	Late landraces of indica from China, east and southeast of Asia	3K	MCC1	8.85	GCCT	C	GAGCTGAGCT	G	A	Yes	Yes	Yes	HAP1
OS022	CH1032	AUTUMN_KOREA	North Korea	LAN	1	1	3	3	5	5	3	3	6	3	9	J-Te-RIMP-M	Landrace and primary improved varieties of temperate japonica mixtured with recently improved indica or tropical japonica	3K	MCC1	7.12	TAAA	C	----------	G	A	Yes	Yes	Yes	HAP4
OS023	CH1034	SIAM_ROSE_RED	Thailand	LAN	2	2	4	2	1	4	1	8	8	11	3	I-LAN-PIMP-T	Primary improved varieties of indica in China	3K	MCC1	7.96	GCCT	C	GAGCTGAGCT	G	G	Yes	Yes	Yes	HAP1
OS024	CH1035	DJANDA_MANDJA	Indonesia	LAN	1	1	3	3	5	5	3	2	3	8	8	J-Tr	Tropical japonica	3K	MCC1	8.16	GCCT	A	GAGCTGAGCT	G	A	Yes	Yes	Yes	HAP1
OS025	CH1037	PADI_LADANG_ASE_POLO_KOMEK	Indonesia	IMP	2	2	4	4	2	6	8	6	9	5	3	I-SAS	Indica in South Asia	3K	MCC1	7.55	GCCT	C	GAGCTGAGCT	G	G		Yes	Yes	HAP1
OS026	CH1039	C894-21	Philippines	IMP	2	2	1	4	2	3	7	9	10	1	12	I-RIMP-M	Recently improved varieties of indica	3K	MCC1	9.06	GCCT	C	GAGCTGAGCT	G	G		Yes	Yes	HAP1
OS027	CH1041	IR10179-23-1-3	IRRI	IMP	2	2	4	2	1	4	1	8	8	11	3	I-LAN-PIMP-M	Primary improved varieties of indica in China	3K	MCC1	8.16	GCCT	C	GAGCTGAGCT	-	G		Yes	Yes	HAP1
OS028	CH1044	DUMAI	India	LAN	2	2	1	5	4	3	7	4	10	1	12	I-RIMP-T	Recently improved varieties of indica	3K	MCC1	8.2	GCCT	A	GAGCTGAGCT	G	G	Yes	Yes	Yes	HAP1
OS029	CH1045	JAIBATTEY	India	LAN	2	2	4	4	2	6	7	9	7	5	12	I-LAN-T	Late landraces of indica from China, east and southeast of Asia	3K	MCC1	8.2	GCCT	C	GAGCTGAGCT	G	G	Yes	Yes	Yes	HAP1
OS030	CH1046	NGATSIN	India	LAN	2	2	4	4	2	6	4	6	9	5	3	I-SAS	Indica in South Asia	3K	MCC1	7.94	GCCT	C	GAGCTGAGCT	G	G	Yes	Yes	Yes	HAP1
OS031	CH1048	ROHINI	India	IMP	2	2	1	4	2	3	8	4	8	5	3	I-LAN-PIMP-M	Primary improved varieties of indica, which are close to IMP	3K	MCC1	8.32	GCCT	A	GAGCTGAGCT	G	G		Yes	Yes	HAP1
OS032	CH1049	BW293-2	Sri Lanka	IMP	2	2	1	5	4	3	8	4	10	1	12	I-RIMP-T	Recently improved varieties of indica	3K	MCC1	8.59	GCCT	C	GAGCTGAGCT	G	G	Yes	Yes	Yes	HAP1
OS033	CH1054	ALBANIA_SPECIES	Albania	LAN	1	1	3	3	5	5	3	3	6	3	9	J-Te-RIMP-T	Recently improved varieties of temperate japonica in China	3K	MCC1	7.95	TAAA	C	----------	G	A	Yes	Yes	Yes	HAP4
OS034	CH1056	AMERICAN_RICE	USA	LAN	2	2	1	5	4	3	7	4	10	1	12	I-RIMP-T	Recently improved varieties of indica	3K	MCC1	8.58	GCCT	A	GAGCTGAGCT	G	G	Yes	Yes	Yes	HAP1
OS035	CH1059	JIJUCAS_CLARO	Brizil	LAN	1	1	3	3	5	5	3	3	6	3	9	J-Te-RIMP-M	Landrace and primary improved varieties of temperate japonica mixtured with tropical japonica	3K	MCC1	10.44	GCCT	C	----------	G	A	Yes	Yes	Yes	HAP1
OS036	CH1060	NANOAY_P.A	Argentina	LAN	1	1	3	3	5	5	3	3	6	3	8	J-Te-RIMP-M	Landrace and primary improved varieties of temperate japonica mixtured with recently improved indica or tropical japonica	3K	MCC1	9.31	GCCT	N	----------	G	A	Yes	Yes		HAP1
OS037	CH1061	NABATED_A_SMAR	Egypt	LAN	1	1	3	3	5	5	3	3	6	3	9	J-Te-RIMP-M	Landrace and primary improved varieties of temperate japonica mixtured with tropical japonica	3K	MCC1	7.39	TAAA	C	----------	G	A	Yes	Yes	Yes	HAP4
OS038	CH1062	IRAT10	Cote d Ivoire	IMP	2	2	1	5	4	3	8	4	10	1	3	I-RIMP-M	Recently improved varieties of indica	3K	MCC1	8.19	GCCT	A	GAGCTGAGCT	-	G		Yes	Yes
OS039	CH1063	K24	Uganda	IML	2	2	4	2	1	4	1	8	8	11	3	I-LAN-PIMP-M	Primary improved varieties of indica in China	3K	MCC1	8.44	GCCT	C	GAGCTGAGCT	-	G		Yes	Yes	HAP1
OS040	CH1067	YR83-23-11	Australia	IML	1	1	3	3	5	5	3	2	3	8	8	J-Tr	Tropical japonica	3K	MCC1	8.87	GCCT	A	----------	G	G	Yes	Yes	Yes	HAP1
OS041	CH1068	MITA_WAXY	Japan	LAN	2	2	4	2	3	1	4	9	7	11	12	I-LAN-T	Late landraces of indica from China, east and southeast of Asia	3K	MCC1	7.93	GCCT	C	GAGCTGAGCT	H	A	Yes	Yes		HAP1
OS042	CH1070	GONGCHENGXIANG	Japan	LAN	1	1	3	3	5	5	3	3	6	3	9	J-Te-LAN-PIMP	Landrace and primary improved varieties of temperate japonica in east Asia	3K	MCC1	7.33	TAAA	C	----------	G	A	Yes	Yes	Yes	HAP4
OS043	CH1071	AKITA_KOMACHI	Japan	IMP	1	1	3	3	5	5	3	3	6	3	9	J-Te-LAN-PIMP	Landrace and primary improved varieties of temperate japonica in east Asia	3K	MCC1	7.28	TAAA	C	----------	G	A	Yes	Yes	Yes	HAP4
OS044	CH1072	ZHENFU8	Japan	IMP	1	1	3	3	5	5	3	3	6	3	9	J-Te-RIMP-M	Landrace and primary improved varieties of temperate japonica mixtured with recently improved indica	3K	MCC1	7	TAAA	C	----------	G	A		Yes	Yes	HAP4
OS045	CH1076	CISOKAN	Indonesia	IMP	2	2	1	5	4	3	7	4	10	1	12	I-RIMP-T	Recently improved varieties of indica	3K	MCC1	8.34	GCCT	N	GAGCTGAGCT	G	G	Yes	Yes		HAP1
OS046	CH1077	WEEDY_RICE13	Nepal	IML	2	3	2	1	6	7	5	5	2	10	2	Aus	Aus	3K	MCC1	8.21	TAAA	C	GAGCTGAGCT	G	G		Yes	Yes	HAP2
OS047	CH1082	GZ1368-5-4	Egypt	IML	2	2	1	5	4	3	7	4	10	1	12	I-RIMP-T	Recently improved varieties of indica	3K	MCC1	8.16	GCCT	C	GAGCTGAGCT	G	G	Yes	Yes	Yes	HAP1
OS048	CH1087	J34	Madgascar	IMP	2	3	2	1	2	7	5	6	9	6	2	I-SAS	Indica in South Asia	3K	MCC1	7.85	GCCT	C	GAGCTGAGCT	G	G		Yes	Yes	HAP1
OS049	CH1090	80A97YR303-304-1-3	Australia	IML	1	1	3	3	5	5	3	2	6	8	8	J-Te-RIMP-M	Landrace and primary improved varieties of temperate japonica mixtured with tropical japonica	3K	MCC1	9.68	GCCT	N	----------	G	A	Yes	Yes		HAP1
OS050	CH1091	80050YR72136-43	Australia	IML	1	1	3	3	5	5	3	2	3	8	8	J-Tr	Tropical japonica	3K	MCC1	9.41	GCCT	A	----------	G	A	Yes	Yes	Yes	HAP1
OS051	CH1092	YR196	Australia	IML	1	1	3	3	5	5	3	3	6	3	9	J-Te-RIMP-M	Landrace and primary improved varieties of temperate japonica mixtured with recently improved indica or tropical japonica	3K	MCC1	7.73	TAAA	C	----------	G	A		Yes	Yes	HAP4
OS052	CH1097	TIEGANWU	China	LAN	1	1	3	3	5	5	3	3	6	3	9	J-Te-LAN-NG	Landrace of temperate japonica with more lowland and nonglutinous varieties	3K	MCC1	7.41	TAAA	C	----------	G	A	Yes	Yes	Yes	HAP4
OS053	CH1098	XIUSHUI115	China	IMP	1	1	3	3	5	5	3	3	6	3	9	J-Te-RIMP-T	Recently improved varieties of temperate japonica in China	3K	MCC1	7.34	TAAA	C	GAGCTGAGCT	G	A	Yes	Yes	Yes	HAP4
OS054	CH1099	ERJIUNAN1	China	IMP	2	2	1	5	4	3	8	4	10	1	12	I-RIMP-T	Recently improved varieties of indica	3K	MCC1	8.49	GCCT	C	GAGCTGAGCT	G	G	Yes	Yes	Yes	HAP1
OS055	CH1100	NANJING11	China	IMP	2	2	4	2	1	4	1	8	8	11	3	I-LAN-PIMP-T	Primary improved varieties of indica in China	3K	MCC1	7.94	GCCT	C	GAGCTGAGCT	-	G	Yes	Yes	Yes	HAP1
OS056	CH1101	AIJIAONANTE	China	IMP	2	2	4	2	1	4	1	8	8	11	3	I-LAN-PIMP-T	Primary improved varieties of indica in China	3K	MCC1	8.11	GCCT	C	GAGCTGAGCT	-	G	Yes	Yes	Yes	HAP1
OS057	CH1102	GAUNGLUAI4	China	IMP	2	2	4	2	1	4	1	8	8	11	3	I-LAN-PIMP-T	Primary improved varieties of indica in China	3K	MCC1	7.62	GCCT	C	GAGCTGAGCT	-	G	Yes	Yes	Yes	HAP1
OS058	CH1103	NANTEHAO	China	IMP	2	2	4	2	1	4	1	8	8	11	3	I-LAN-PIMP-T	Landrace or primary improved varieties of indica in China	3K	MCC1	8.11	GCCT	C	GAGCTGAGCT	-	G	Yes	Yes	Yes	HAP1
OS059	CH1104	GUICHAO2	China	IMP	2	2	4	2	1	4	1	8	8	11	3	I-LAN-PIMP-M	Primary improved varieties of indica in China	3K	MCC1	7.44	GCCT	C	GAGCTGAGCT	G	G	Yes	Yes	Yes	HAP1
OS060	CH1109	XIANGZAOXIAN7	China	IMP	2	2	1	5	4	4	1	4	10	11	3	I-RIMP-T	Recently improved varieties of indica	3K	MCC1	8.14	GCCT	C	GAGCTGAGCT	-	G	Yes	Yes	Yes	HAP1
OS061	CH1110	HUANGSIGUIZHAN	China	IMP	2	2	4	2	1	4	7	8	8	11	12	I-LAN-PIMP-M	Primary improved varieties of indica in China	3K	MCC1	7.99	GCCT	C	GAGCTGAGCT	H	G		Yes		HAP1
OS062	CH1113	GUANGKEXIANGNUO	China	LAN	1	1	3	3	5	5	3	3	5	2	11	J-Te-LAN-GL	Landrace of temperate japonica with more late and glutinous varieties	3K	MCC1	8.06	GCCT	A	----------	G	A	Yes	Yes	Yes	HAP3
OS063	CH1116	FUNINGZIPIJINGZI	China	LAN	2	2	4	2	1	4	1	8	8	11	3	I-LAN-PIMP-T	Primary improved varieties of indica in China	3K	MCC1	8.15	GCCT	C	GAGCTGAGCT	-	G	Yes	Yes	Yes	HAP1
OS064	CH1118	GAOYANGDIANDAODAHONGMANG	China	LAN	1	1	3	3	5	5	3	3	6	3	9	J-Te-LAN-NG	Landrace of temperate japonica with more lowland and nonglutinous varieties	3K	MCC1	8.22	TAAA	C	----------	G	A	Yes	Yes	Yes	HAP4
OS065	CH1119	DANDONGLUDAO	China	LAN	1	1	3	3	5	5	3	3	6	3	9	J-Te-RIMP-M	Landrace and primary improved varieties of temperate japonica mixtured with tropical japonica	3K	MCC1	7.67	TAAA	C	----------	G	A	Yes	Yes	Yes	HAP4
OS066	CH1120	LAOGUANGTOU83	China	LAN	1	1	3	3	5	5	3	3	6	3	9	J-Te-RIMP-M	Landrace and primary improved varieties of temperate japonica mixtured with tropical japonica	3K	MCC1	7.38	TAAA	C	----------	G	A	Yes	Yes	Yes	HAP4
OS067	CH1122	MUXIQIU	China	LAN	1	1	3	3	5	5	3	3	6	3	9	J-Te-LAN-NG	Landrace of temperate japonica with more lowland and nonglutinous varieties	3K	MCC1	7.08	TAAA	C	----------	G	A	Yes	Yes	Yes	HAP4
OS068	CH1126	QIUQIANBAI	China	LAN	2	2	4	2	1	4	1	8	8	11	3	I-LAN-PIMP-M	Landrace or primary improved varieties of indica in China	3K	MCC1	7.7	GCCT	C	GAGCTGAGCT	H	G	Yes	Yes		HAP1
OS069	CH1128	JINXIBAI	China	LAN	2	2	4	4	3	1	4	9	7	5	12	I-LAN-T	Late landraces of indica from China, east and southeast of Asia	3K	MCC1	8.22	GCCT	C	GAGCTGAGCT	G	G	Yes	Yes	Yes	HAP1
OS070	CH1129	TAISHANNUO	China	LAN	2	2	4	2	1	4	1	8	8	11	3	I-LAN-PIMP-T	Primary improved varieties of indica in China	3K	MCC1	7.81	GCCT	C	GAGCTGAGCT	-	G	Yes	Yes	Yes	HAP1
OS071	CH1131	JINBAOYIN	China	LAN	2	2	4	2	3	1	4	9	7	11	12	I-LAN-T	Late landraces of indica from China, east and southeast of Asia	3K	MCC1	8.87	GCCT	C	GAGCTGAGCT	G	A	Yes	Yes	Yes	HAP1
OS072	CH1132	MINBEIWANXIAN	China	LAN	2	2	4	2	3	1	4	9	7	11	12	I-LAN-T	Late landraces of indica from China, east and southeast of Asia	3K	MCC1	8.85	GCCT	C	GAGCTGAGCT	G	G	Yes	Yes	Yes	HAP1
OS073	CH1134	YIZHIXIANG	China	LAN	1	1	3	3	5	5	3	3	6	3	9	J-Te-LAN-NG	Landrace of temperate japonica with more lowland and nonglutinous varieties	3K	MCC1	7.68	GCCT	C	----------	G	A	Yes	Yes	Yes	HAP1
OS074	CH1137	ESINIU	China	LAN	2	2	4	2	1	4	1	8	7	11	3	I-LAN-M	Early landraces of indica from Yunnan and Guizhou of China	3K	MCC1	8	GCCT	C	GAGCTGAGCT	G	G		Yes	Yes	HAP3
OS075	CH1141	HEIDU4	China	LAN	2	2	4	2	1	4	1	8	8	11	3	I-LAN-PIMP-T	Primary improved varieties of indica in China	3K	MCC1	7.9	GCCT	C	GAGCTGAGCT	G	A		Yes	Yes	HAP1
OS076	CH1144	QIYUEXIAN	China	LAN	2	2	4	4	3	1	4	9	7	5	12	I-LAN-T	Late landraces of indica from China, east and southeast of Asia	3K	MCC1	7.28	GCCT	C	GAGCTGAGCT	G	G	Yes	Yes	Yes	HAP1
OS077	CH1145	DONGTINGWANXIAN/3702	China	LAN	2	2	4	2	1	4	1	8	8	11	3	I-LAN-PIMP-T	Primary improved varieties of indica in China	3K	MCC1	8.74	GCCT	C	GAGCTGAGCT	-	G	Yes	Yes	Yes	HAP1
OS078	CH1148	BAWANGBIAN1	China	LAN	1	1	3	3	5	5	3	3	6	3	9	J-Te-RIMP-M	Landrace and primary improved varieties of temperate japonica mixtured with recently improved indica or tropical japonica	3K	MCC1	7.39	TAAA	C	----------	G	A		Yes	Yes	HAP2
OS079	CH1149	XUGUNUO	China	LAN	2	2	4	2	1	4	1	8	8	11	3	I-LAN-PIMP-M	Primary improved varieties of indica in China	3K	MCC1	7.38	GCCT	C	GAGCTGAGCT	G	G	Yes	Yes	Yes	HAP1
OS080	CH1150	MUGUANUO	China	LAN	1	1	3	3	5	5	3	3	6	3	9	J-Te-RIMP-M	Landrace and primary improved varieties of temperate japonica mixtured with recently improved indica or tropical japonica	3K	MCC1	6.77	GCCT	C	GAGCTGAGCT	-	G		Yes	Yes	HAP1
OS081	CH1155	ZHONGNONG4	China	LAN	2	2	4	4	2	6	4	9	7	5	12	I-LAN-T	Late landraces of indica from China, east and southeast of Asia	3K	MCC1	7.66	GCCT	C	GAGCTGAGCT	G	G	Yes	Yes	Yes	HAP1
OS082	CH1158	SANBANGQISHILUO	China	LAN	2	2	1	5	4	3	7	4	10	1	12	I-RIMP-T	Recently improved varieties of indica	3K	MCC1	9.75	GCCT	A	GAGCTGAGCT	G	G	Yes	Yes	Yes	HAP1
OS083	CH1159	QITOUBAIGU	China	LAN	2	2	4	2	1	6	1	8	7	11	3	I-LAN-M	Early landraces of indica from Yunnan and Guizhou of China	3K	MCC1	8.1	GCCT	C	GAGCTGAGCT	G	G	Yes	Yes	Yes	HAP1
OS084	CH1161	ZIMI	China	LAN	2	2	4	2	1	6	1	8	7	11	3	I-LAN-M	Early landraces of indica from Yunnan and Guizhou of China	3K	MCC1	8.67	GCCT	A	GAGCTGAGCT	G	G	Yes	Yes	Yes	HAP1
OS085	CH1162	XIAOHONGGU	China	LAN	2	2	4	2	1	6	1	8	7	11	3	I-LAN-M	Early landraces of indica from Yunnan and Guizhou of China	3K	MCC1	8.12	GCCT	C	GAGCTGAGCT	-	G	Yes	Yes	Yes	HAP1
OS086	CH1164	GONGJU73	China	LAN	2	2	4	2	1	4	1	8	8	11	3	I-LAN-PIMP-T	Primary improved varieties of indica in China	3K	MCC1	8.1	GCCT	C	GAGCTGAGCT	-	G	Yes	Yes	Yes	HAP1
OS087	CH1165	QITOUGU	China	LAN	2	2	4	2	1	6	1	8	7	11	3	I-LAN-M	Early landraces of indica from Yunnan and Guizhou of China	3K	MCC1	8.61	GCCT	C	GAGCTGAGCT	-	G	Yes	Yes	Yes	HAP1
OS088	CH1166	ZINUO	China	LAN	2	2	4	2	1	4	1	8	8	11	3	I-LAN-PIMP-M	Landrace or primary improved varieties of indica in China	3K	MCC1	8.45	GCCT	A	GAGCTGAGCT	H	G		Yes		HAP1
OS089	CH1167	MOWANGGUNEI	China	LAN	2	2	4	4	2	6	4	9	7	5	12	I-LAN-T	Late landraces of indica from China, east and southeast of Asia	3K	MCC1	7.65	GCCT	C	GAGCTGAGCT	G	G	Yes	Yes	Yes	HAP1
OS090	CH1169	JINZHINUO	China	LAN	2	2	4	4	1	6	1	9	7	11	3	I-LAN-M	Early landraces of indica from Yunnan and Guizhou of China	3K	MCC1	8.12	GCCT	C	GAGCTGAGCT	G	G	Yes	Yes	Yes	HAP1
OS091	CH1170	JIXUENUO	China	LAN	2	2	4	4	1	6	4	9	7	11	3	I-LAN-M	Early landraces of indica from Yunnan and Guizhou of China	3K	MCC1	7.72	GCCT	C	GAGCTGAGCT	-	G	Yes	Yes	Yes	HAP1
OS092	CH1179	HONGKEZHENUO/2	China	LAN	1	1	3	3	5	5	3	3	6	3	9	J-Te-LAN-GL	Landrace of temperate japonica with more late and glutinous varieties as showed by NJ tree	3K	MCC1	6.95	GCCT	C	----------	G	A	Yes	Yes	Yes	HAP1
OS093	CH1183	YANGKENUO	China	LAN	1	1	3	3	5	5	3	3	6	3	9	J-Te-LAN-NG	Landrace of temperate japonica with more lowland and nonglutinous varieties	3K	MCC1	7.83	GCCT	C	----------	G	A	Yes	Yes	Yes	HAP1
OS094	CH1184	MAGUZI	China	LAN	1	1	3	3	5	5	3	3	6	3	9	J-Te-LAN-NG	Landrace of temperate japonica with more lowland and nonglutinous varieties	3K	MCC1	7.67	TAAA	C	----------	G	A	Yes	Yes	Yes	HAP4
OS095	CH1185	LAOHONGDAO	China	LAN	1	1	3	3	5	5	3	3	5	3	9	J-Te-LAN-GL	Landrace of temperate japonica with more late and glutinous varieties	3K	MCC1	7.06	GCCT	C	----------	G	A	Yes	Yes	Yes	HAP1
OS096	CH1186	JIABALA	China	LAN	2	2	4	2	1	4	1	8	8	11	3	I-LAN-PIMP-M	Primary improved varieties of indica in China	3K	MCC1	7.7	GCCT	C	GAGCTGAGCT	-	G		Yes	Yes	HAP1
OS097	CH1190	BAOXUAN21	China	IMP	2	2	4	4	3	1	4	9	7	5	12	I-LAN-T	Late landraces of indica from China, east and southeast of Asia	3K	MCC1	7.54	GCCT	C	GAGCTGAGCT	G	G	Yes	Yes	Yes	HAP1
OS098	CH1191	WENXIANGNUO	China	LAN	2	2	4	4	1	6	4	9	7	11	3	I-LAN-M	Early landraces of indica from Yunnan and Guizhou of China	3K	MCC1	7.9	GCCT	C	GAGCTGAGCT	G	G	Yes	Yes	Yes	HAP1
OS099	CH1193	DAWANNUO	China	LAN	2	2	4	4	1	6	7	9	7	11	12	I-LAN-M	Early landraces of indica from Yunnan and Guizhou of China	3K	MCC1	9.51	GCCT	A	GAGCTGAGCT	G	G	Yes	Yes	Yes	HAP1
OS100	CH1194	XIANGGU	China	LAN	2	2	4	2	1	6	1	8	7	11	3	I-LAN-M	Early landraces of indica from Yunnan and Guizhou of China	3K	MCC1	8.23	GCCT	C	GAGCTGAGCT	-	G	Yes	Yes	Yes	HAP1
OS101	CH1196	LENGSHUIGU2	China	LAN	1	1	3	3	5	5	6	3	4	2	11	J-Te-LAN-GL	Landrace of temperate japonica with more late and glutinous varieties	3K	MCC1	8.52	TAAA	C	----------	G	A	Yes	Yes	Yes	HAP4
OS102	CH1198	HUANGPINUO	China	LAN	1	1	3	3	5	5	3	3	6	3	9	J-Te-LAN-GL	Landrace of temperate japonica with more late and glutinous varieties as showed by NJ tree	3K	MCC1	7.59	GCCT	C	----------	G	A	Yes	Yes	Yes	HAP1
OS103	CH1202	ZIMANGFEIENUO	China	LAN	1	1	3	3	5	5	3	3	6	3	9	J-Te-LAN-GL	Landrace of temperate japonica with more late and glutinous varieties as showed by NJ tree	3K	MCC1	7.1	GCCT	C	----------	G	A	Yes	Yes	Yes	HAP1
OS104	CH1204	LIUSHA1	China	IMP	2	2	#NUM!	2	1	4	1	8	8	11	3	I-LAN-PIMP-T	Primary improved varieties of indica in China	3K	MCC1	7.84	GCCT	C	GAGCTGAGCT	G	G		Yes	Yes	HAP1
OS105	CH1205	CHENWAN3	China	IMP	2	2	4	4	3	1	4	9	7	11	12	I-LAN-T	Late landraces of indica from China, east and southeast of Asia	3K	MCC1	7.58	GCCT	C	GAGCTGAGCT	-	G		Yes	Yes	HAP1
OS106	CH1208	CHENGDUAI3	China	IMP	2	2	4	2	1	4	1	8	8	11	3	I-LAN-PIMP-T	Primary improved varieties of indica in China	3K	MCC1	7.75	GCCT	C	GAGCTGAGCT	-	G		Yes	Yes	HAP1
OS107	CH1209	AIMAKANG	China	IMP	2	2	4	2	1	4	1	8	8	11	3	I-LAN-PIMP-T	Primary improved varieties of indica in China	3K	MCC1	8.02	GCCT	C	GAGCTGAGCT	-	G		Yes	Yes	HAP1
OS108	CH1210	SHUFU101	China	IMP	2	2	4	2	1	4	1	8	8	11	3	I-LAN-PIMP-T	Primary improved varieties of indica in China	3K	MCC1	9.54	GCCT	A	GAGCTGAGCT	G	G		Yes	Yes	HAP1
OS109	CH1211	LIXINJING	China	IMP	1	1	3	3	5	5	3	3	6	3	9	J-Te-LAN-NG	Landrace of temperate japonica with more lowland and nonglutinous varieties	3K	MCC1	7.87	GCCT	C	----------	G	A	Yes	Yes	Yes	HAP3
OS110	CH1213	ERGANGAI	China	IMP	2	2	4	4	3	1	4	9	7	11	12	I-LAN-T	Late landraces of indica from China, east and southeast of Asia	3K	MCC1	7.65	GCCT	C	GAGCTGAGCT	G	G		Yes	Yes	HAP1
OS111	CH1214	GUANGLUAI15-1	China	IMP	2	2	4	2	1	4	1	8	8	11	3	I-LAN-PIMP-T	Primary improved varieties of indica in China	3K	MCC1	8.26	GCCT	C	GAGCTGAGCT	-	G		Yes	Yes	HAP1
OS112	CH1215	HONGWAN1	China	IMP	2	2	4	4	3	1	4	9	7	11	12	I-LAN-T	Late landraces of indica from China, east and southeast of Asia	3K	MCC1	7.93	GCCT	C	GAGCTGAGCT	G	A		Yes	Yes	HAP1
OS113	CH1219	LUKE3	China	IMP	2	2	4	2	1	4	1	8	8	11	3	I-LAN-PIMP-T	Primary improved varieties of indica in China	3K	MCC1	7.95	GCCT	C	GAGCTGAGCT	-	G		Yes	Yes	HAP1
OS114	CH1223	LIAOJING287	China	IMP	1	1	3	3	5	5	3	3	6	3	9	J-Te-RIMP-T	Recently improved varieties of temperate japonica in China	3K	MCC1	7.34	TAAA	C	----------	G	A	Yes	Yes	Yes
OS115	CH1224	ZAOSHUXIANGHEI	China	IMP	2	2	4	2	1	6	1	8	7	11	3	I-LAN-M	Early landraces of indica from Yunnan and Guizhou of China	3K	MCC1	9.82	GCCT	A	GAGCTGAGCT	G	G	Yes	Yes	Yes	HAP1
OS116	CH1226	JING87-304	China	IMP	1	1	3	3	5	5	3	3	6	3	9	J-Te-RIMP-M	Landrace and primary improved varieties of temperate japonica mixtured with recently improved indica	3K	MCC1	7.32	TAAA	C	----------	G	A		Yes	Yes	HAP4
OS117	CH1227	XIANGWANXIAN3	China	IMP	2	2	4	2	1	4	7	8	8	11	3	I-LAN-PIMP-M	Primary improved varieties of indica, which are close to IMP	3K	MCC1	9.87	GCCT	A	GAGCTGAGCT	G	G		Yes	Yes	HAP1
OS118	CH1229	ZAOXIAN240	China	IMP	2	2	4	2	1	4	1	8	8	11	3	I-LAN-PIMP-T	Primary improved varieties of indica in China	3K	MCC1	7.64	GCCT	C	GAGCTGAGCT	-	G		Yes	Yes	HAP1
OS119	CH1230	DANGYU5	China	IMP	2	2	4	2	1	4	1	8	8	11	3	I-LAN-PIMP-T	Primary improved varieties of indica in China	3K	MCC1	9.24	GCCT	C	GAGCTGAGCT	-	G		Yes	Yes	HAP1
OS120	CH1232	SIBEITICHAO63	China	IMP	2	2	1	5	4	3	7	4	10	1	12	I-RIMP-M	Recently improved varieties of indica	3K	MCC1	9.87	GCCT	A	GAGCTGAGCT	G	G		Yes	Yes	HAP1
OS121	CH1233	HONGAINUO	China	LAN	2	2	4	4	3	1	4	9	7	11	12	I-LAN-T	Late landraces of indica from China, east and southeast of Asia	3K	MCC1	8.06	GCCT	C	GAGCTGAGCT	G	G		Yes	Yes	HAP1
OS122	CH1234	WANLIXIAN	China	LAN	2	2	4	2	1	4	1	8	8	11	3	I-LAN-PIMP-T	Landrace or primary improved varieties of indica in China	3K	MCC1	8.03	GCCT	C	GAGCTGAGCT	-	G		Yes	Yes	HAP1
OS123	CH1235	AIZAIZHAN	China	LAN	2	2	4	4	3	1	4	9	7	5	12	I-LAN-T	Late landraces of indica from China, east and southeast of Asia	3K	MCC1	8.15	GCCT	C	GAGCTGAGCT	G	G		Yes	Yes	HAP1
OS124	CH1236	XIAOBAIMI	China	LAN	2	2	4	4	3	1	4	9	7	5	12	I-LAN-T	Late landraces of indica from China, east and southeast of Asia	3K	MCC1	8.18	GCCT	C	GAGCTGAGCT	G	G		Yes	Yes	HAP1
OS125	CH1237	YANSHUICHI	China	LAN	2	2	4	4	3	1	4	9	7	5	3	I-LAN-T	Late landraces of indica from China, east and southeast of Asia	3K	MCC1	7.96	GCCT	C	GAGCTGAGCT	G	A		Yes	Yes	HAP1
OS126	CH1238	XISHEN15	China	LAN	1	1	3	3	5	5	6	3	5	8	8	J-Te-LAN-GL	Landrace of temperate japonica with more late and glutinous varieties	3K	MCC1	8.39	GCCT	A	----------	G	A	Yes	Yes	Yes	HAP1
OS127	CH1239	HONGJINGHANGU	China	LAN	2	2	4	4	3	1	4	9	7	5	12	I-LAN-T	Late landraces of indica from China, east and southeast of Asia	3K	MCC1	9.09	GCCT	C	GAGCTGAGCT	G	A		Yes	Yes	HAP1
OS128	CH1241	YUYANNUO	China	LAN	1	1	3	3	5	5	3	3	6	3	9	J-Te-LAN-GL	Landrace of temperate japonica with more late and glutinous varieties as showed by NJ tree	3K	MCC1	7.84	TAAA	C	----------	G	A	Yes	Yes	Yes	HAP4
OS129	CH1242	80B	China	IMP	2	2	4	2	1	4	1	8	8	11	3	I-LAN-PIMP-T	Primary improved varieties of indica in China	3K	MCC1	10	GCCT	A	GAGCTGAGCT	-	G		Yes	Yes	HAP1
OS130	CH1243	GU154	China	IMP	2	2	1	5	1	3	7	8	10	11	12	I-RIMP-M	Recently improved varieties of indica	3K	MCC1	9.26	GCCT	A	GAGCTGAGCT	G	G	Yes	Yes	Yes	HAP1
OS131	CH1245	IR661-1	China	IMP	2	2	4	2	1	4	1	8	8	11	3	I-LAN-PIMP-M	Primary improved varieties of indica in China	3K	MCC1	8.09	GCCT	C	GAGCTGAGCT	H	G		Yes		HAP1
OS132	CH1246	PEIC122	China	IMP	2	2	4	2	1	4	1	8	8	11	3	I-LAN-PIMP-T	Primary improved varieties of indica in China	3K	MCC1	8.36	GCCT	C	GAGCTGAGCT	-	G		Yes	Yes	HAP1
OS133	CH1247	JING7623	China	IMP	1	2	3	3	5	5	3	3	6	3	9	J-Te-RIMP-M	Landrace and primary improved varieties of temperate japonica mixtured with recently improved indica or tropical japonica	3K	MCC1	7.53	TAAA	C	GAGCTGAGCT	G	A		Yes	Yes	HAP4
OS134	CH1248	NINGHUI21	China	IMP	1	1	3	3	5	5	3	3	6	3	9	J-Te-RIMP-M	Landrace and primary improved varieties of temperate japonica mixtured with recently improved indica or tropical japonica	3K	MCC1	7.25	TAAA	C	----------	G	A		Yes	Yes	HAP4
OS135	CH1249	76-1	China	IMP	1	1	3	3	5	5	3	3	6	3	9	J-Te-RIMP-M	Landrace and primary improved varieties of temperate japonica mixtured with recently improved indica or tropical japonica	3K	MCC1	8.16	TAAA	C	----------	G	A		Yes	Yes	HAP4
OS136	CH1250	HUHUI628	China	IMP	1	1	3	3	5	5	3	3	6	3	9	J-Te-RIMP-M	Landrace and primary improved varieties of temperate japonica mixtured with recently improved indica or tropical japonica	3K	MCC1	7.54	TAAA	C	----------	G	A		Yes	Yes	HAP4
OS137	CH1251	TEQINGXUANHUI	China	IMP	2	2	1	5	4	3	7	4	10	1	12	I-RIMP-T	Recently improved varieties of indica	3K	MCC1	9.43	GCCT	A	GAGCTGAGCT	G	G	Yes	Yes	Yes	HAP1
OS138	CH1253	JWR221	China	IMP	2	2	1	5	1	3	7	8	10	1	12	I-RIMP-M	Recently improved varieties of indica	3K	MCC1	9.33	GCCT	A	GAGCTGAGCT	G	G	Yes	Yes	Yes	HAP1
OS139	CH1255	BAIKEHANHE	China	LAN	2	2	4	2	1	4	1	8	8	11	3	I-LAN-PIMP-T	Primary improved varieties of indica in China	3K	MCC1	8.26	GCCT	C	GAGCTGAGCT	G	A		Yes	Yes	HAP1
OS140	CH1259	LENGSHUINUO	China	LAN	1	1	3	3	5	5	3	3	6	3	9	J-Te-LAN-GL	Landrace of temperate japonica with more late and glutinous varieties as showed by NJ tree	3K	MCC1	7.62	GCCT	A	----------	G	A	Yes	Yes	Yes	HAP1
OS141	CH1260	HAOXIANG	China	LAN	2	2	4	2	1	4	1	8	8	11	3	I-LAN-PIMP-T	Primary improved varieties of indica in China	3K	MCC1	8.86	GCCT	C	GAGCTGAGCT	G	A		Yes	Yes	HAP1
OS142	CH1265	L301B	China	IMP	2	2	4	2	3	4	1	8	8	11	3	I-LAN-PIMP-T	Primary improved varieties of indica in China	3K	MCC1	9.08	GCCT	A	GAGCTGAGCT	-	G		Yes	Yes	HAP1
OS143	CH1267	JINNANTE43B	China	IMP	2	2	4	2	1	4	1	8	8	11	3	I-LAN-PIMP-T	Landrace or primary improved varieties of indica in China	3K	MCC1	8.44	GCCT	C	GAGCTGAGCT	-	G		Yes	Yes	HAP1
OS144	CH1268	ZAOSHUNONGHU6B	China	IMP	1	1	3	3	5	5	3	3	6	3	9	J-Te-RIMP-M	Landrace and primary improved varieties of temperate japonica mixtured with recently improved indica	3K	MCC1	7.23	TAAA	C	----------	G	A		Yes	Yes	HAP4
OS145	CH1269	QINGSIAI16B	China	IMP	2	2	4	2	4	4	1	8	8	11	3	I-LAN-PIMP-M	Primary improved varieties of indica in China	3K	MCC1	7.84	GCCT	C	GAGCTGAGCT	H	G		Yes		HAP1
OS146	CH1274	LIMINGB	China	IMP	1	1	3	3	5	5	3	3	6	3	9	J-Te-LAN-PIMP	Landrace and primary improved varieties of temperate japonica in east Asia	3K	MCC1	6.97	TAAA	C	----------	G	A	Yes	Yes	Yes
OS147	CH1276	BAOXIE7B	China	IMP	2	2	4	2	1	4	1	8	8	11	3	I-LAN-PIMP-T	Primary improved varieties of indica in China	3K	MCC1	9.07	GCCT	A	GAGCTGAGCT	G	G		Yes	Yes	HAP1
OS148	CH1277	GZHENSHAN97B	China	IMP	2	2	4	2	1	4	1	8	8	11	3	I-LAN-PIMP-T	Primary improved varieties of indica in China	3K	MCC1	8.79	GCCT	C	GAGCTGAGCT	-	G		Yes	Yes	HAP1
OS149	CH1278	88B	China	IMP	2	2	4	2	1	4	1	8	8	11	3	I-LAN-PIMP-M	Primary improved varieties of indica in China	3K	MCC1	9.53	GCCT	A	GAGCTGAGCT	H	G		Yes		HAP1
OS150	CH1283	TAICHUNG65	China	LAN	2	2	4	2	1	4	1	8	8	11	9	I-LAN-PIMP-M	Primary improved varieties of indica in China	3K	MCC1	7.14	TAAA	C	----------	H	G		Yes		HAP4
OS151	CH1284	TAICHUNG_NATIVE1	China	IMP	2	2	4	2	1	4	1	8	8	11	3	I-LAN-PIMP-M	Primary improved varieties of indica in China	3K	MCC1	7.62	GCCT	C	GAGCTGAGCT	H	G		Yes		HAP1
OS152	CH1288	SHUIYUAN300LI	China	LAN	1	1	3	3	5	5	3	3	6	3	9	J-Te-LAN-PIMP	Landrace and primary improved varieties of temperate japonica in east Asia	3K	MCC1	6.78	TAAA	C	----------	G	A	Yes	Yes	Yes	HAP4
OS153	CH1289	YELICANGHUA	China	LAN	1	1	3	3	5	5	3	3	6	3	9	J-Te-LAN-NG	Landrace of temperate japonica with more lowland and nonglutinous varieties	3K	MCC1	7.82	TAAA	C	----------	G	A	Yes	Yes	Yes	HAP4
OS154	CH1291	HUANGKEZAONIANRI	China	LAN	1	1	3	3	5	5	3	3	6	3	9	J-Te-LAN-NG	Landrace of temperate japonica with more lowland and nonglutinous varieties	3K	MCC1	7.48	TAAA	C	----------	G	A	Yes	Yes	Yes	HAP4
OS155	CH1293	LIUSHIZAO	China	LAN	2	2	4	2	3	4	1	8	8	11	3	I-LAN-PIMP-T	Primary improved varieties of indica in China	3K	MCC1	7.96	GCCT	C	GAGCTGAGCT	G	G		Yes	Yes	HAP1
OS156	CH1297	QINGKE	China	LAN	2	3	2	1	6	7	5	5	2	7	2	Aus	Aus	3K	MCC1	7.79	TAAA	C	GAGCTGAGCT	G	G		Yes	Yes	HAP2
OS157	CH1298	HAOHUANGLA	China	LAN	2	2	4	4	1	6	4	9	7	5	3	I-LAN-M	Early landraces of indica from Yunnan and Guizhou of China	3K	MCC1	9.28	GCCT	C	GAGCTGAGCT	G	G	Yes	Yes	Yes	HAP1
OS158	CH1001	JIANGHUARICE	North Korea	LAN	1	1	3	3	5	5	3	3	6	3	9	J-Te-LAN-PIMP	Landrace and primary improved varieties of temperate japonica in east Asia	3K	MCC1	7.04	TAAA	C	----------	G	A	Yes	Yes	Yes	HAP4
OS159	CH1002	EARLY_CHONGJIN	North Korea	LAN	1	1	3	3	5	5	3	3	6	3	9	J-Te-LAN-PIMP	Landrace and primary improved varieties of temperate japonica in east Asia	3K	MCC1	7.08	TAAA	C	----------	G	A	Yes	Yes	Yes	HAP4
OS160	CH1006	TAKEHARA	Japan	LAN	1	1	3	3	5	5	3	3	6	3	9	J-Te-RIMP-M	Landrace and primary improved varieties of temperate japonica mixtured with tropical japonica	3K	MCC1	6.85	GCCT	C	----------	G	A	Yes	Yes	Yes	HAP3
OS161	CH1010	LOW_YU	Japan	LAN	1	1	3	3	5	5	3	3	6	3	9	J-Te-LAN-PIMP	Landrace and primary improved varieties of temperate japonica in east Asia	3K	MCC1	7.03	TAAA	C	----------	G	A	Yes	Yes	Yes	HAP4
OS162	CH1020	RED90	Russa	IML	1	1	3	3	5	5	3	3	6	3	9	J-Te-RIMP-T	Recently improved varieties of temperate japonica in China	3K	MCC1	7.16	TAAA	C	----------	G	A	Yes	Yes	Yes	HAP4
OS163	CH1026	RINGO	Italy	LAN	1	1	3	3	5	5	3	3	6	3	9	J-Te-LAN-PIMP	Landrace and primary improved varieties of temperate japonica in east Asia	3K	MCC1	7.35	TAAA	C	----------	G	A	Yes	Yes	Yes	HAP4
OS164	CH1038	TJANTAJAN	Indonesia	LAN	1	2	3	4	5	6	3	9	9	11	12	I-SAS	Indica in South Asia	3K	MCC1	9.09	GCCT	C	GAGCTGAGCT	G	A	Yes	Yes	Yes	HAP1
OS165	CH1050	BRC25-146-2-1	Bangladesh	IMP	2	2	1	5	4	3	7	4	10	1	12	I-RIMP-M	Recently improved varieties of indica(Close to japonica, Southeast Asia ）	3K	MCC1	8.33	GCCT	C	GAGCTGAGCT	G	G		Yes	Yes	HAP1
OS166	CH1055	CRODOB	France	IML	1	1	3	3	5	5	3	3	6	3	9	J-Te-LAN-NG	Landrace of temperate japonica with more lowland and nonglutinous varieties	3K	MCC1	8.79	TAAA	C	----------	G	A	Yes	Yes	Yes	HAP4
OS167	CH1057	P1790-5-1M-4-5M-1B-3M-B	Columbia	IML	2	2	1	4	2	3	4	9	10	1	12	I-RIMP-T	Recently improved varieties of indica	3K	MCC1	9.06	GCCT	A	GAGCTGAGCT	-	G	Yes	Yes	Yes	HAP1
OS168	CH1064	71011	Australia	IML	2	2	4	2	1	4	1	8	8	11	3	I-LAN-PIMP-T	Primary improved varieties of indica in China	3K	MCC1	9.25	GCCT	C	GAGCTGAGCT	-	G		Yes	Yes	HAP1
OS169	CH1069	REDHEAD	Japan	LAN	1	1	3	3	5	5	3	3	6	3	9	J-Te-LAN-PIMP	Landrace and primary improved varieties of temperate japonica in east Asia	3K	MCC1	6.93	TAAA	C	----------	G	A	Yes	Yes	Yes	HAP4
OS170	CH1073	CLEAR_WAXY	Japan	LAN	1	1	3	3	5	5	3	3	6	3	9	J-Te-LAN-PIMP	Landrace and primary improved varieties of temperate japonica in east Asia	3K	MCC1	7.15	TAAA	C	----------	G	A	Yes	Yes	Yes	HAP4
OS171	CH1074	CHANH148	Vietnam	IML	2	2	4	4	3	1	4	9	7	5	12	I-LAN-T	Late landraces of indica from China, east and southeast of Asia	3K	MCC1	7.84	GCCT	C	GAGCTGAGCT	G	G		Yes	Yes	HAP1
OS172	CH1075	SLK2-18-2	Laos	IML	2	2	4	2	1	4	1	8	8	11	3	I-LAN-PIMP-M	Primary improved varieties of indica in China	3K	MCC1	8.83	GCCT	A	GAGCTGAGCT	-	G		Yes	Yes	HAP1
OS173	CH1081	RP1570-44-1	India	IMP	2	2	4	4	2	4	8	6	8	5	3	I-LAN-PIMP-M	Primary improved varieties of indica in China	3K	MCC1	7.58	GCCT	C	GAGCTGAGCT	G	G		Yes	Yes	HAP1
OS174	CH1083	IRAT36	Cote d Ivoire	IMP	1	1	3	3	5	5	3	2	3	8	8	J-Tr	Tropical japonica	3K	MCC1	8.59	GCCT	A	----------	G	A	Yes	Yes	Yes	HAP1
OS175	CH1085	IRAT669	Cote d Ivoire	IMP	1	1	3	3	5	5	3	2	3	8	8	J-Tr	Tropical japonica	3K	MCC1	9.26	GCCT	A	GAGCTGAGCT	G	A	Yes	Yes	Yes	HAP1
OS176	CH1086	ITA221	Nigeria	IMP	1	1	3	3	5	5	3	2	3	8	8	J-Tr	Tropical japonica	3K	MCC1	9.08	GCCT	A	----------	G	A	Yes	Yes	Yes	HAP1
OS177	CH1088	80A60YR71009-1-5	Australia	IML	1	1	3	3	5	5	3	2	6	8	8	J-Te-RIMP-M	Landrace and primary improved varieties of temperate japonica mixtured with tropical japonica	3K	MCC1	8.36	GCCT	A	----------	G	A	Yes	Yes	Yes	HAP3
OS178	CH1093	R42	USA	IML	2	2	1	5	4	5	7	4	10	1	12	I-RIMP-M	Recently improved varieties of indica	3K	MCC1	9.96	GCCT	A	GAGCTGAGCT	G	G	Yes	Yes	Yes	HAP1
OS179	CH1094	C.MEDIO7	Cuba	IML	2	2	1	5	4	3	7	9	10	1	12	I-RIMP-T	Recently improved varieties of indica	3K	MCC1	8.78	GCCT	A	GAGCTGAGCT	G	G	Yes	Yes	Yes	HAP1
OS180	CH1095	ECIA179-S13	Cuba	IMP	2	2	1	5	4	3	7	9	10	1	12	I-RIMP-T	Recently improved varieties of indica	3K	MCC1	9.63	GCCT	A	GAGCTGAGCT	G	G	Yes	Yes	Yes	HAP1
OS181	CH1096	PMS10B	India	IML	2	2	1	5	4	3	7	4	10	1	12	I-RIMP-T	Recently improved varieties of indica	3K	MCC1	9.11	GCCT	A	GAGCTGAGCT	G	G	Yes	Yes	Yes	HAP1
OS182	CH1105	TAITUNG_UPLAND328	China	LAN	1	1	3	3	5	5	3	3	6	3	9	J-Te-RIMP-M	Landrace and primary improved varieties of temperate japonica mixtured with tropical japonica	3K	MCC1	8.39	GCCT	C	GAGCTGAGCT	G	A	Yes	Yes	Yes	HAP1
OS183	CH1106	TAIZHONGXIANXUAN220	China	IMP	2	2	4	2	1	4	1	8	8	11	3	I-LAN-PIMP-T	Primary improved varieties of indica in China	3K	MCC1	9.25	GCCT	A	GAGCTGAGCT	G	G		Yes	Yes	HAP1
OS184	CH1107	JIEFANGXIAN	China	LAN	2	2	4	2	1	4	1	8	8	11	3	I-LAN-PIMP-T	Landrace or primary improved varieties of indica in China	3K	MCC1	8.64	GCCT	C	GAGCTGAGCT	-	G		Yes	Yes	HAP1
OS185	CH1108	HONGMISANDANBAI	China	LAN	1	1	3	3	5	5	6	3	5	4	1	J-Te-LAN-GL	Landrace of temperate japonica with more late and glutinous varieties	3K	MCC1	7.26	GCCT	C	----------	G	A	Yes	Yes	Yes	HAP1
OS186	CH1111	JINYOU1	China	IMP	2	2	1	5	4	3	7	4	10	1	12	I-RIMP-T	Recently improved varieties of indica	3K	MCC1	8.61	GCCT	C	GAGCTGAGCT	G	G	Yes	Yes	Yes	HAP1
OS187	CH1112	CHENGNONGSHUIJINGMI	China	IMP	2	2	1	5	4	3	7	4	10	1	12	I-RIMP-T	Recently improved varieties of indica	3K	MCC1	9.59	GCCT	A	GAGCTGAGCT	G	G	Yes	Yes	Yes	HAP1
OS188	CH1114	BAOXIE123B	China	IMP	2	2	4	2	1	4	1	8	8	11	3	I-LAN-PIMP-T	Primary improved varieties of indica in China	3K	MCC1	9.55	GCCT	A	GAGCTGAGCT	G	G		Yes	Yes	HAP1
OS189	CH1117	LONGHUAMAOHULU	China	LAN	1	1	3	3	5	5	3	3	6	3	9	J-Te-LAN-NG	Landrace of temperate japonica with more lowland and nonglutinous varieties	3K	MCC1	8.47	TAAA	C	----------	G	A	Yes	Yes	Yes	HAP4
OS190	CH1125	CUNSANLI	China	LAN	1	1	3	3	5	5	3	3	6	3	9	J-Te-LAN-GL	Landrace of temperate japonica with more late and glutinous varieties as showed by NJ tree	3K	MCC1	8.82	GCCT	A	----------	G	A	Yes	Yes	Yes	HAP1
OS191	CH1130	AIHECHI	China	LAN	2	2	4	4	3	1	4	9	7	5	12	I-LAN-T	Late landraces of indica from China, east and southeast of Asia	3K	MCC1	8.52	GCCT	C	GAGCTGAGCT	G	A		Yes	Yes	HAP1
OS192	CH1133	LUCAIHAO	China	LAN	2	2	4	2	1	4	1	8	8	11	3	I-LAN-PIMP-T	Primary improved varieties of indica in China	3K	MCC1	7.58	GCCT	C	GAGCTGAGCT	-	G		Yes	Yes	HAP1
OS193	CH1139	NANXIONGZAOYOUZHAN	China	LAN	2	2	4	2	1	6	1	8	8	11	3	I-LAN-PIMP-M	Landrace or primary improved varieties of indica in China	3K	MCC1	8.45	GCCT	C	GAGCTGAGCT	-	G		Yes	Yes	HAP1
OS194	CH1142	CHIKENUO	China	LAN	1	1	3	3	5	5	6	3	5	4	5	J-Te-LAN-GL	Landrace of temperate japonica with more late and glutinous varieties	3K	MCC1	8.11	GCCT	C	----------	G	A	Yes	Yes	Yes	HAP1
OS195	CH1146	LIUYEZHAN	China	LAN	2	2	4	2	1	4	1	8	8	11	3	I-LAN-PIMP-T	Landrace or primary improved varieties of indica in China	3K	MCC1	8.63	GCCT	C	GAGCTGAGCT	-	G		Yes	Yes	HAP1
OS196	CH1147	XUANENCHANGTANQINGZHAN	China	LAN	2	2	1	5	4	3	7	4	10	1	12	I-RIMP-M	Recently improved varieties of indica（Close to primary improved varieties）	3K	MCC1	8.45	GCCT	A	GAGCTGAGCT	G	G	Yes	Yes	Yes	HAP1
OS197	CH1151	HONGQI5	China	LAN	1	1	3	3	5	5	3	3	6	3	1	J-Te-LAN-NG	Landrace of temperate japonica with more lowland and nonglutinous varieties	3K	MCC1	7.71	GCCT	C	----------	G	A	Yes	Yes	Yes	HAP1
OS198	CH1152	HANMADAO	China	LAN	2	2	4	2	3	4	1	8	8	11	3	I-LAN-PIMP-T	Primary improved varieties of indica in China	3K	MCC1	8.15	GCCT	C	GAGCTGAGCT	G	G		Yes	Yes	HAP1
OS199	CH1156	HONGGU	China	LAN	2	2	1	5	4	3	7	4	10	1	12	I-RIMP-T	Recently improved varieties of indica	3K	MCC1	9.23	GCCT	A	GAGCTGAGCT	G	G	Yes	Yes	Yes	HAP1
OS200	CH1163	WUZIDUI	China	LAN	1	1	3	3	5	5	3	3	6	3	9	J-Te-LAN-GL	Landrace of temperate japonica with more late and glutinous varieties as showed by NJ tree	3K	MCC1	7.94	TAAA	C	----------	G	A	Yes	Yes	Yes	HAP2
OS201	CH1168	HAOLAI	China	LAN	2	2	4	4	1	6	4	9	7	11	3	I-LAN-M	Early landraces of indica from Yunnan and Guizhou of China	3K	MCC1	9.31	GCCT	C	GAGCTGAGCT	G	G	Yes	Yes	Yes	HAP1
OS202	CH1171	FANHAOPI	China	LAN	2	2	4	2	1	4	1	8	8	11	3	I-LAN-PIMP-M	Landrace or primary improved varieties of indica in China	3K	MCC1	7.51	TAAA	C	GAGCTGAGCT	G	G		Yes	Yes
OS203	CH1173	BEIZINUO	China	LAN	2	2	4	2	1	4	1	8	8	11	3	I-LAN-PIMP-M	Landrace or primary improved varieties of indica in China	3K	MCC1	9.07	GCCT	C	GAGCTGAGCT	-	G		Yes	Yes	HAP1
OS204	CH1180	CUNGUNUO	China	LAN	1	1	3	3	5	5	3	3	6	3	9	J-Te-LAN-GL	Landrace of temperate japonica with more late and glutinous varieties as showed by NJ tree	3K	MCC1	9.15	GCCT	A	----------	G	A	Yes	Yes	Yes	HAP1
OS205	CH1181	YOUZHAN	China	LAN	2	2	4	2	3	6	1	8	7	11	3	I-LAN-T	Late landraces of indica from China, east and southeast of Asia	3K	MCC1	7.59	GCCT	C	GAGCTGAGCT	G	G		Yes	Yes	HAP1
OS206	CH1182	GUANTUIBAIHE1	China	LAN	1	1	3	3	5	5	6	3	5	4	7	J-Te-LAN-GL	Landrace of temperate japonica with more late and glutinous varieties	3K	MCC1	7.39	GCCT	A	----------	G	A	Yes	Yes	Yes	HAP3
OS207	CH1187	HEIMANGDAO	China	LAN	1	1	3	3	5	5	3	3	6	3	9	J-Te-LAN-NG	Landrace of temperate japonica with more lowland and nonglutinous varieties	3K	MCC1	8.79	TAAA	C	----------	G	A	Yes	Yes	Yes	HAP2
OS208	CH1189	MENJIAGAO1	China	LAN	2	2	4	4	3	1	4	9	7	5	12	I-LAN-T	Late landraces of indica from China, east and southeast of Asia	3K	MCC1	7.33	GCCT	C	GAGCTGAGCT	G	G		Yes	Yes	HAP1
OS209	CH1195	HAOBAYONG1	China	LAN	1	1	3	3	5	5	3	3	6	3	9	J-Te-LAN-GL	Landrace of temperate japonica with more late and glutinous varieties as showed by NJ tree	3K	MCC1	8.13	TAAA	C	----------	G	A	Yes	Yes	Yes	HAP4
OS210	CH1197	MENJIADING2	China	LAN	2	2	4	2	1	6	1	8	7	11	3	I-LAN-M	Early landraces of indica from Yunnan and Guizhou of China	3K	MCC1	8.81	GCCT	C	GAGCTGAGCT	G	G	Yes	Yes	Yes	HAP1
OS211	CH1199	BANJIEMANG	China	LAN	1	1	3	3	5	5	6	3	5	4	1	J-Te-LAN-GL	Landrace of temperate japonica with more late and glutinous varieties	3K	MCC1	7.42	GCCT	C	----------	G	A	Yes	Yes	Yes	HAP1
OS212	CH1203	DONGTINGWANXIAN	China	LAN	2	2	4	4	3	1	4	9	7	5	12	I-LAN-T	Late landraces of indica from China, east and southeast of Asia	3K	MCC1	8.56	GCCT	A	GAGCTGAGCT	G	A		Yes	Yes	HAP1
OS213	CH1216	XIANGAIZAO10	China	IMP	2	2	1	5	4	3	7	4	10	1	12	I-RIMP-T	Recently improved varieties of indica	3K	MCC1	7.97	GCCT	A	GAGCTGAGCT	G	G	Yes	Yes	Yes	HAP1
OS214	CH1217	XIANGWANXIAN1	China	IMP	2	2	1	5	4	3	7	4	10	1	12	I-RIMP-T	Recently improved varieties of indica	3K	MCC1	8.1	GCCT	C	GAGCTGAGCT	G	G	Yes	Yes	Yes	HAP1
OS215	CH1220	AITUOGU151	China	IMP	2	2	4	2	1	4	1	8	8	11	3	I-LAN-PIMP-T	Primary improved varieties of indica in China	3K	MCC1	7.68	GCCT	C	GAGCTGAGCT	-	G		Yes	Yes	HAP1
OS216	CH1221	ZHONGHUA8	China	IMP	1	1	3	3	5	5	3	3	6	3	9	J-Te-LAN-PIMP	Landrace and primary improved varieties of temperate japonica in east Asia	3K	MCC1	7.23	TAAA	C	----------	G	A	Yes	Yes	Yes	HAP4
OS217	CH1222	JINDAO1	China	IMP	1	1	3	3	5	5	3	3	6	3	9	J-Te-LAN-PIMP	Landrace and primary improved varieties of temperate japonica in east Asia	3K	MCC1	7.75	TAAA	C	----------	G	A	Yes	Yes	Yes	HAP4
OS218	CH1225	MOMI	China	IMP	2	2	4	2	1	6	1	8	7	11	3	I-LAN-M	Early landraces of indica from Yunnan and Guizhou of China	3K	MCC1	9.96	GCCT	A	GAGCTGAGCT	-	G	Yes	Yes	Yes	HAP1
OS219	CH1228	ZHENXIAN232	China	IMP	2	2	4	2	1	4	1	8	8	11	3	I-LAN-PIMP-M	Landrace or primary improved varieties of indica in China	3K	MCC1	9.7	GCCT	A	GAGCTGAGCT	H	G		Yes		HAP1
OS220	CH1231	ZHENGDAO5	China	IMP	1	1	3	3	5	5	3	3	6	3	9	J-Te-LAN-NG	Landrace of temperate japonica with more lowland and nonglutinous varieties	3K	MCC1	8.12	TAAA	A	----------	G	A	Yes	Yes	Yes	HAP4
OS221	CH1240	LAMUJIA	China	LAN	1	1	3	3	5	5	3	3	4	8	8	J-Te-LAN-GL	Landrace of temperate japonica with more late and glutinous varieties	3K	MCC1	7.87	TAAA	C	----------	G	A	Yes	Yes	Yes	HAP4
OS222	CH1244	GUI630	China	IMP	2	2	1	5	4	3	7	4	10	1	12	I-RIMP-M	Recently improved varieties of indica	3K	MCC1	10.03	GCCT	A	GAGCTGAGCT	G	G	Yes	Yes	Yes	HAP1
OS223	CH1252	XIANGHUI91269	China	IMP	2	3	2	1	6	7	5	5	2	7	2	Aus	Aus	3K	MCC1	8.83	TAAA	C	GAGCTGAGCT	G	G		Yes	Yes	HAP2
OS224	CH1256	XIANGDAO	China	LAN	2	2	4	2	1	4	1	8	8	11	3	I-LAN-PIMP-T	Primary improved varieties of indica in China	3K	MCC1	8.02	GCCT	C	GAGCTGAGCT	-	G		Yes	Yes	HAP1
OS225	CH1257	SHANJIUGU	China	LAN	1	1	3	3	5	5	3	3	6	3	9	J-Te-LAN-GL	Landrace of temperate japonica with more late and glutinous varieties as showed by NJ tree	3K	MCC1	7.82	GCCT	A	----------	G	A	Yes	Yes	Yes	HAP1
OS226	CH1258	LAOZAOGU	China	LAN	2	2	4	4	2	6	4	9	7	5	12	I-LAN-T	Late landraces of indica from China, east and southeast of Asia	3K	MCC1	7.52	GCCT	C	GAGCTGAGCT	G	G	Yes	Yes	Yes	HAP1
OS227	CH1262	JINNANTEB	China	IMP	2	2	4	4	1	6	4	9	7	11	12	I-LAN-T	Late landraces of indica from China, east and southeast of Asia	3K	MCC1	8.5	GCCT	C	GAGCTGAGCT	H	G	Yes	Yes		HAP1
OS228	CH1263	ZHUZHENB	China	IMP	2	2	4	2	1	4	1	8	8	11	3	I-LAN-PIMP-T	Primary improved varieties of indica in China	3K	MCC1	8.53	GCCT	C	GAGCTGAGCT	-	G		Yes	Yes	HAP1
OS229	CH1264	CHAOYANG1B	China	IMP	2	2	4	2	1	4	1	8	8	11	3	I-LAN-PIMP-T	Primary improved varieties of indica in China	3K	MCC1	7.77	GCCT	C	GAGCTGAGCT	-	G		Yes	Yes	HAP1
OS230	CH1266	ANNONGWANJINGB	China	IMP	1	1	3	3	5	5	3	3	6	3	9	J-Te-LAN-PIMP	Landrace and primary improved varieties of temperate japonica in east Asia	3K	MCC1	8.02	TAAA	C	----------	G	A	Yes	Yes	Yes	HAP2
OS231	CH1271	XIANGAIB	China	IMP	2	2	4	2	3	1	1	8	8	11	3	I-LAN-PIMP-M	Primary improved varieties of indica in China	3K	MCC1	8.3	GCCT	A	GAGCTGAGCT	-	A		Yes	Yes	HAP1
OS232	CH1272	JIANGNONGZAO1B	China	IMP	2	2	4	2	1	4	1	8	8	11	3	I-LAN-PIMP-M	Primary improved varieties of indica in China	3K	MCC1	9.75	GCCT	A	GAGCTGAGCT	G	G		Yes	Yes	HAP1
OS233	CH1273	JINGHUB	China	IMP	2	2	4	2	1	4	1	8	8	11	3	I-LAN-PIMP-M	Primary improved varieties of indica in China	3K	MCC1	9.5	GCCT	A	GAGCTGAGCT	G	G		Yes	Yes	HAP1
OS234	CH1275	DIANRUI409B	China	IMP	2	2	4	2	1	4	1	8	8	11	3	I-LAN-PIMP-T	Primary improved varieties of indica in China	3K	MCC1	9.46	GCCT	A	GAGCTGAGCT	-	G		Yes	Yes	HAP1
OS235	CH1281	XINGGUO	China	LAN	1	1	3	3	5	5	3	3	6	3	9	J-Te-LAN-NG	Landrace of temperate japonica with more lowland and nonglutinous varieties	3K	MCC1	7.41	TAAA	C	----------	G	A	Yes	Yes	Yes	HAP4
OS236	CH1282	LEIHUOZHAN	China	LAN	2	2	4	2	1	4	1	8	8	11	3	I-LAN-PIMP-T	Landrace or primary improved varieties of indica in China	3K	MCC1	9.06	GCCT	C	GAGCTGAGCT	-	G		Yes	Yes	HAP1
OS237	CH1285	MAMAGU	China	LAN	2	2	4	2	1	4	1	8	8	11	3	I-LAN-PIMP-T	Landrace or primary improved varieties of indica in China	3K	MCC1	8.06	GCCT	C	GAGCTGAGCT	G	G		Yes	Yes	HAP3
OS238	CH1286	MEIHUANUO	China	LAN	2	2	4	2	1	4	1	8	8	11	3	I-LAN-PIMP-M	Landrace or primary improved varieties of indica in China	3K	MCC1	8.36	GCCT	C	GAGCTGAGCT	H	G		Yes		HAP1
OS239	CH1290	WEIGUO	China	LAN	1	1	3	3	5	5	3	3	6	3	9	J-Te-LAN-PIMP	Landrace and primary improved varieties of temperate japonica in east Asia	3K	MCC1	7.13	TAAA	C	----------	G	A	Yes	Yes	Yes	HAP4
OS240	CH1294	SANBAILI	China	LAN	2	2	4	2	1	4	1	8	8	11	3	I-LAN-PIMP-T	Primary improved varieties of indica in China	3K	MCC1	8.47	GCCT	C	GAGCTGAGCT	-	G		Yes	Yes	HAP1
OS241	CH1295	WUKEZHAN	China	LAN	2	2	4	4	3	1	4	9	7	11	12	I-LAN-T	Late landraces of indica from China, east and southeast of Asia	3K	MCC1	8.37	GCCT	C	GAGCTGAGCT	G	G		Yes	Yes	HAP1
OS242	CH1296	HAOMAKE/K	China	LAN	1	1	3	3	5	5	3	3	4	3	8	J-Te-LAN-GL	Landrace of temperate japonica with more late and glutinous varieties	3K	MCC1	8.09	GCCT	A	----------	G	A	Yes	Yes	Yes	HAP1
OS243	CH1299	NANGAOGU	China	LAN	2	2	4	2	1	6	1	8	7	11	3	I-LAN-M	Early landraces of indica from Yunnan and Guizhou of China	3K	MCC1	8.51	GCCT	C	GAGCTGAGCT	-	G	Yes	Yes	Yes	HAP1
OS244	CH1302	YUEFU	Japan	LAN	1	1	3	3	5	5	3	3	6	3	9	J-Te-LAN-PIMP	Landrace and primary improved varieties of temperate japonica in east Asia	3K	MCC1	6.83	TAAA	C	----------	G	A	Yes	Yes	Yes	HAP4
OS245	CH1058	IAC150/76	Brizil	IMP	1	1	3	3	5	5	3	2	3	8	8	J-Tr	Tropical japonica		MCC1	10.3275	GCCT	A	----------	G	A	Yes	Yes	Yes	HAP1
OS246	CH1160	BENBANGGU	China	LAN	1	1	3	3	5	5	6	3	4	8	8	J-Te-LAN-GL	Landrace of temperate japonica with more late and glutinous varieties		MCC1	8.173	TAAA	C	----------	G	A		Yes	Yes	HAP4
OS247	CH1121	BAIMAODAO	China	LAN	1	1	3	3	5	5	3	3	6	3	9	J-Te-LAN-PIMP	Landrace and primary improved varieties of temperate japonica in east Asia		MCC1	7.227	TAAA	C	----------	G	A		Yes	Yes	HAP4
OS248	CH1079	JC78	India	IML	2	2	1	5	4	3	7	4	10	1	12	I-RIMP-M	Recently improved varieties of indica		MCC1	8.536	GCCT	C	GAGCTGAGCT	G	G	Yes	Yes	Yes	HAP1
OS249	CX1	DALI	China	LAN	1	1	3	3	5	5	3	3	6	3	9	J-Te-LAN-GL	Landrace of temperate japonica with more late and glutinous varieties as showed by NJ tree		MCC2	9.7315	GCCT	A	----------	G	A		Yes	Yes
OS250	CX10	GANG46B	China	IMP	2	2	4	2	1	4	1	8	8	11	3	I-LAN-PIMP-T	Primary improved varieties of indica in China	3K	MCC2	7.8085	GCCT	C	GAGCTGAGCT	-	G		Yes	Yes
OS251	CX101	HEIMICHAN	China	LAN	2	2	4	2	1	4	1	8	8	11	3	I-LAN-PIMP-T	Landrace or primary improved varieties of indica in China	3K	MCC2	8.964	GCCT	A	GAGCTGAGCT	G	G		Yes	Yes
OS252	CX102	TEK_SI_CHUT	China	LAN	2	2	4	2	1	6	1	8	7	11	#NUM!	I-LAN-M	Early landraces of indica from Yunnan and Guizhou of China	3K	MCC2	8.6745	GCCT	C	GAGCTGAGCT	G	G		Yes	Yes
OS253	CX104	SADRI_RICE1	Iran	IML	1	3	2	1	6	2	2	7	1	9	4	Aro	Aromatic	3K	MCC2	9.7565	GCCT	N	----------	G	A		Yes
OS254	CX106	SAL_BUI_BAO	Vietnam	LAN	1	1	3	3	5	5	3	2	3	8	8	J-Tr	Tropical japonica	3K	MCC2	9.6555	GCCT	A	GAGCTGAGCT	G	A		Yes	Yes
OS255	CX107	TUN_SART	Vietnam	LAN	2	2	4	4	2	6	4	9	7	1	12	I-LAN-T	Late landraces of indica from China, east and southeast of Asia	3K	MCC2	10.4535	GCCT	A	GAGCTGAGCT	G	G		Yes	Yes
OS256	CX108	ZIRI	India	LAN	2	3	2	1	6	7	5	5	2	6	12	Aus	Aus	3K	MCC2	9.3915	GCCT	K	GAGCTGAGCT	G	G		Yes
OS257	CX109	DACCA6	Philippines	IML	1	1	3	3	5	5	3	3	6	3	9	J-Te-RIMP-M	Landrace and primary improved varieties of temperate japonica mixtured with tropical japonica	3K	MCC2	8.2455	TAAA	A	----------	G	A		Yes	Yes
OS258	CX11	GUMEI2	China	IMP	1	1	3	3	5	5	3	3	6	3	9	J-Te-RIMP-M	Landrace and primary improved varieties of temperate japonica mixtured with recently improved indica or tropical japonica	3K	MCC2	9.2845	TAAA	K	1	G	A		Yes
OS259	CX110	UP15	Japan	IML	1	3	2	1	6	2	2	7	1	9	4	Aro	Aromatic	3K	MCC2	11.6615	GCCT	C	----------	G	A		Yes	Yes
OS260	CX111	GIZA14	Egypt	IMP	1	1	3	3	5	5	3	2	3	8	8	J-Tr	Tropical japonica	3K	MCC2	9.0415	GCCT	C	----------	G	A		Yes	Yes
OS261	CX112	GINGA	Japan	LAN	1	3	2	1	6	2	2	2	1	8	4	Aro	Aromatic	3K	MCC2	7.233	GCCT	C	----------	G	A		Yes	Yes
OS262	CX12	HUAJINGXIAN74	China	IMP	2	2	1	5	4	3	7	4	10	1	12	I-RIMP-M	Recently improved varieties of indica	3K	MCC2	8.1	GCCT	C	GAGCTGAGCT	G	G		Yes	Yes
OS263	CX120	TKM6	India	IMP	2	2	1	4	2	3	7	9	10	1	12	I-RIMP-M	Recently improved varieties of indica(Close to japonica）	3K	MCC2	9.1585	GCCT	A	GAGCTGAGCT	G	G		Yes	Yes
OS264	CX122	TAIZHONGXIAN10	China	IML	2	2	1	5	4	3	7	4	10	1	12	I-RIMP-T	Recently improved varieties of indica	3K	MCC2	9.108	GCCT	C	GAGCTGAGCT	G	G	Yes	Yes	Yes
OS265	CX126	IRBB60	IRRI	IML	2	2	1	5	4	3	7	4	10	1	12	I-RIMP-T	Recently improved varieties of indica	3K	MCC2	9.5355	GCCT	A	GAGCTGAGCT	G	G		Yes	Yes
OS266	CX129	MOLOK	Indonesia	LAN	1	1	3	3	5	5	6	2	4	8	8	J-Te-LAN-GL	Landrace of temperate japonica with more late and glutinous varieties	3K	MCC2	9.056	GCCT	A	----------	G	A		Yes	Yes
OS267	CX13	R644	China	IMP	2	2	1	5	4	3	8	4	10	1	6	I-RIMP-M	Recently improved varieties of indica	3K	MCC2	8.48	GCCT	C	GAGCTGAGCT	G	G		Yes	Yes
OS268	CX130	CHIPDA	India	LAN	2	2	1	4	2	6	8	6	9	5	12	I-SAS	Indica in South Asia	3K	MCC2	8.525	GCCT	C	GAGCTGAGCT	G	G		Yes	Yes
OS269	CX131	ZALE	Myanmar	LAN	2	2	4	2	1	4	1	8	8	11	3	I-LAN-PIMP-T	Landrace or primary improved varieties of indica in China	3K	MCC2	8.526	GCCT	C	GAGCTGAGCT	-	G		Yes	Yes
OS270	CX133	ZHENGSHAN97	China	IMP	2	2	4	2	1	4	1	8	8	11	3	I-LAN-PIMP-T	Primary improved varieties of indica in China	3K	MCC2	7.8185	GCCT	C	GAGCTGAGCT	-	G		Yes	Yes
OS271	CX134	IRBB7	IRRI	IML	2	2	1	5	4	3	7	4	10	1	12	I-RIMP-T	Recently improved varieties of indica	3K	MCC2	9.555	GCCT	A	GAGCTGAGCT	G	G		Yes	Yes
OS272	CX14	SHENNONG265	China	IMP	1	1	3	3	5	5	3	3	6	3	9	J-Te-RIMP-T	Recently improved varieties of temperate japonica in China	3K	MCC2	6.959	TAAA	C	----------	G	A		Yes	Yes
OS273	CX140	NIPPONBARE	Japan	LAN	1	1	3	3	5	5	3	3	6	3	9	J-Te-LAN-PIMP	Landrace and primary improved varieties of temperate japonica in east Asia	3K	MCC2	7.19	TAAA	C	----------	G	A		Yes	Yes
OS274	CX141	PADI_SIAM_KUNING	Malaysia	LAN	2	2	1	4	2	1	4	9	10	1	12	I-RIMP-M	Recently improved varieties of indica(Close to japonica）	3K	MCC2	7.664	GCCT	C	GAGCTGAGCT	G	G		Yes	Yes
OS275	CX143	KHASAR	Iran	LAN	1	3	2	1	6	2	2	7	1	9	4	Aro	Aromatic	3K	MCC2	6.314	GCCT	C	----------	G	A		Yes	Yes
OS276	CX145	MINGHUI63	China	IMP	2	2	1	5	4	3	7	4	10	1	12	I-RIMP-T	Recently improved varieties of indica	3K	MCC2	9.9525	GCCT	A	GAGCTGAGCT	G	G		Yes	Yes
OS277	CX146	CO43	India	IMP	2	2	1	5	4	3	7	4	10	1	12	I-RIMP-T	Recently improved varieties of indica	3K	MCC2	8.266	GCCT	C	GAGCTGAGCT	G	G		Yes	Yes
OS278	CX147	SEBERANG	Malaysia	IMP	2	2	1	4	2	1	4	9	10	1	12	I-RIMP-M	Recently improved varieties of indica(Close to japonica）	3K	MCC2	8.74	GCCT	A	GAGCTGAGCT	G	G		Yes	Yes
OS279	CX148	SERI_RAJA	Malaysia	LAN	2	2	1	4	2	1	4	9	10	1	12	I-RIMP-M	Recently improved varieties of indica(Close to japonica）	3K	MCC2	8.4975	GCCT	A	GAGCTGAGCT	-	G		Yes	Yes
OS280	CX149	KARNAL_LOCAL	India	LAN	1	3	2	1	6	2	2	7	1	9	4	Aro	Aromatic	3K	MCC2	9.3715	GCCT	A	----------	G	G		Yes	Yes
OS281	CX15	Y134	China	IMP	2	2	1	5	4	3	7	4	10	1	12	I-RIMP-T	Recently improved varieties of indica	3K	MCC2	8.5785	GCCT	A	GAGCTGAGCT	G	G		Yes	Yes
OS282	CX150	CHOROFA	Philippines	LAN	2	2	1	5	4	3	7	4	10	1	12	I-RIMP-T	Recently improved varieties of indica	3K	MCC2	9.2325	GCCT	A	GAGCTGAGCT	G	G		Yes	Yes
OS283	CX151	AZUCENA	Philippines	LAN	1	1	3	3	5	5	3	2	3	8	8	J-Tr	Tropical japonica	3K	MCC2	7.8505	GCCT	A	----------	G	A		Yes	Yes
OS284	CX152	CISADANE	Indonesia	IMP	2	2	1	5	4	3	7	9	10	1	12	I-RIMP-T	Recently improved varieties of indica	3K	MCC2	9.4035	GCCT	A	GAGCTGAGCT	G	G		Yes	Yes
OS285	CX153	JALMAGNA	India	LAN	2	2	4	4	2	6	4	6	9	5	12	I-SAS	Indica in South Asia	3K	MCC2	8.02	GCCT	C	GAGCTGAGCT	G	G		Yes	Yes
OS286	CX154	KHAO_DAWK_MALI105	Thailand	IML	2	2	1	4	2	6	7	9	7	1	12	I-LAN-T	Late landraces of indica from China, east and southeast of Asia	3K	MCC2	10.0195	GCCT	A	GAGCTGAGCT	G	G		Yes	Yes
OS287	CX155	MADHUKAR	India	LAN	2	2	4	4	2	6	4	6	9	5	12	I-SAS	Indica in South Asia	3K	MCC2	9.1565	GCCT	C	GAGCTGAGCT	G	G	Yes	Yes	Yes
OS288	CX156	MR84	Malaysia	IMP	2	2	1	5	4	3	7	4	10	1	12	I-RIMP-T	Recently improved varieties of indica	3K	MCC2	9.288	GCCT	A	GAGCTGAGCT	G	G		Yes	Yes
OS289	CX157	PTB33	India	IML	2	3	1	4	2	3	8	4	9	5	6	I-SAS	Indica in South Asia	3K	MCC2	7.9295	GCCT	C	GAGCTGAGCT	G	G		Yes	Yes
OS290	CX160	W1263	India	IMP	2	3	1	4	2	7	8	6	9	5	6	I-SAS	Indica in South Asia	3K	MCC2	8.2035	GCCT	C	GAGCTGAGCT	G	G		Yes	Yes
OS291	CX161	IR42	IRRI	IMP	2	2	1	5	4	3	8	4	10	1	6	I-RIMP-T	Recently improved varieties of indica	3K	MCC2	8.395	GCCT	C	GAGCTGAGCT	G	G		Yes	Yes
OS292	CX163	CHAOYOU1	China	IMP	1	1	3	3	5	5	#NUM!	3	6	3	9	J-Te-RIMP-T	Recently improved varieties of temperate japonica in China		MCC2	7.407	TAAA	C	----------	G	A		Yes	Yes
OS293	CX167	GUI649	China	IMP	2	2	1	5	4	3	7	4	10	1	12	I-RIMP-T	Recently improved varieties of indica		MCC2	9.1905	GCCT	A	GAGCTGAGCT	G	G		Yes	Yes
OS294	CX17	YUEXIANGZHAN	China	IMP	2	2	4	2	1	4	7	8	8	11	3	I-LAN-PIMP-M	Primary improved varieties of indica in China	3K	MCC2	7.94	GCCT	C	GAGCTGAGCT	G	G		Yes	Yes
OS295	CX174	HANDAO502	China	IMP	1	1	3	3	5	5	3	3	6	3	9	J-Te-RIMP-M	Landrace and primary improved varieties of temperate japonica mixtured with recently improved indica or tropical japonica		MCC2	8.589	GCCT	A	----------	G	A		Yes	Yes
OS296	CX175	HANDAO297	China	IMP	1	1	3	3	5	5	3	3	6	3	9	J-Te-LAN-GL	Landrace of temperate japonica with more late and glutinous varieties as showed by NJ tree		MCC2	8.2435	TAAA	C	GAGCTGAGCT	G	A		Yes	Yes
OS297	CX176	HUANGHUAZHAN	China	IMP	2	2	1	5	4	4	7	4	10	11	12	I-RIMP-M	Recently improved varieties of indica		MCC2	9.6075	GCCT	A	GAGCTGAGCT	G	G		Yes	Yes
OS298	CX181	KONGYU131	Japan	IMP	1	1	3	3	5	5	3	3	6	3	9	J-Te-LAN-PIMP	Landrace and primary improved varieties of temperate japonica in east Asia		MCC2	6.8675	TAAA	C	----------	G	A		Yes	Yes
OS299	CX183	9516-R9516	China	IMP	2	2	1	5	4	3	7	4	10	1	12	I-RIMP-M	Recently improved varieties of indica		MCC2	8.524	GCCT	A	GAGCTGAGCT	G	G		Yes	Yes
OS300	CX184	HANHUI10	China	IMP	2	2	4	2	4	4	7	8	8	11	12	I-LAN-PIMP-M	Primary improved varieties of indica in China		MCC2	9.372	GCCT	A	GAGCTGAGCT	G	G		Yes	Yes
OS301	CX186	POKKALI	India	LAN	2	2	1	4	2	6	8	6	9	5	3	I-SAS	Indica in South Asia		MCC2	8.66	GCCT	C	GAGCTGAGCT	G	G		Yes	Yes
OS302	CX187	LIAOXING1	China	IMP	1	1	3	3	5	5	3	3	6	3	9	J-Te-RIMP-M	Landrace and primary improved varieties of temperate japonica mixtured with recently improved indica or tropical japonica		MCC2	7.3695	TAAA	C	GAGCTGAGCT	G	A		Yes	Yes
OS303	CX188	NINGJING28	China	IMP	1	1	3	3	5	5	3	3	6	3	9	J-Te-LAN-PIMP	Landrace and primary improved varieties of temperate japonica in east Asia		MCC2	7.1805	TAAA	C	GAGCTGAGCT	G	A		Yes	Yes
OS304	CX189	CE258	China	IMP	2	2	1	5	4	3	7	4	10	1	12	I-RIMP-T	Recently improved varieties of indica		MCC2	10.0315	GCCT	A	GAGCTGAGCT	G	G		Yes	Yes
OS305	CX19	ZHONG413	China	IMP	2	2	1	5	4	4	7	8	8	11	12	I-LAN-PIMP-M	Primary improved varieties of indica in China	3K	MCC2	7.499	GCCT	C	GAGCTGAGCT	G	G		Yes	Yes
OS306	CX198	9311	China	IMP	2	2	1	5	4	3	7	8	10	1	12	I-RIMP-M	Recently improved varieties of indica		MCC2	9.6505	GCCT	A	GAGCTGAGCT	G	G		Yes	Yes
OS307	CX2	BR11	Bangladesh	IMP	2	2	4	2	1	4	7	8	8	11	12	I-LAN-PIMP-M	Primary improved varieties of indica, which are close to IMP	3K	MCC2	9.598	GCCT	A	GAGCTGAGCT	G	G		Yes	Yes
OS308	CX20	ZIHUI100	China	IMP	2	2	4	2	1	4	7	8	8	11	12	I-LAN-PIMP-M	Primary improved varieties of indica in China	3K	MCC2	8.511	GCCT	C	GAGCTGAGCT	-	G		Yes	Yes
OS309	CX200	SHUHUI527	China	IMP	2	2	1	5	4	3	7	4	10	1	12	I-RIMP-T	Recently improved varieties of indica		MCC2	10.269	GCCT	A	GAGCTGAGCT	G	G		Yes	Yes
OS310	CX202	SANHUANGZHAN	China	IMP	2	2	1	5	4	3	7	4	10	1	12	I-RIMP-T	Recently improved varieties of indica		MCC2	8.041	GCCT	C	GAGCTGAGCT	-	G		Yes	Yes
OS311	CX205	IR69428-6-1-1-3-3	IRRI	IML	1	1	3	3	5	5	3	2	4	8	8	J-Te-LAN-GL	Landrace of temperate japonica with more late and glutinous varieties	3K	MCC2	7.761	GCCT	C	----------	G	A		Yes	Yes
OS312	CX212	NONGKEN58	Japan	IMP	1	1	3	3	5	5	3	3	6	3	9	J-Te-LAN-PIMP	Landrace and primary improved varieties of temperate japonica in east Asia	3K	MCC2	7.4095	TAAA	C	----------	G	A		Yes	Yes
OS313	CX219	FL478	IRRI	IMP	2	2	1	4	2	3	8	6	10	5	3	I-RIMP-M	Recently improved varieties of indica, complexed	3K	MCC2	9.708	GCCT	A	GAGCTGAGCT	G	G		Yes	Yes
OS314	CX22	PR106	India	IMP	2	2	1	5	4	3	7	4	10	1	12	I-RIMP-T	Recently improved varieties of indica	3K	MCC2	9.3525	GCCT	A	GAGCTGAGCT	G	G		Yes	Yes
OS315	CX220	IRAT109	East Africa	IMP	1	1	3	3	5	5	3	2	3	8	8	J-Tr	Tropical japonica	3K	MCC2	8.7245	GCCT	C	GAGCTGAGCT	G	G		Yes	Yes
OS316	CX221	ZHONGYOUZAO81	China	IMP	2	2	4	2	1	4	1	8	8	11	3	I-LAN-PIMP-M	Primary improved varieties of indica in China	3K	MCC2	9.3635	GCCT	A	GAGCTGAGCT	-	G		Yes	Yes
OS317	CX227	KASALATH	India	LAN	2	3	2	1	6	7	5	5	2	6	2	Aus	Aus	3K	MCC2	8.013	GCCT	C	GAGCTGAGCT	-	G		Yes	Yes
OS318	CX23	RASI/IET1444	Indonesia	IMP	2	2	1	4	2	1	4	9	10	1	12	I-RIMP-M	Recently improved varieties of indica(Close to japonica）	3K	MCC2	NA	GCCT	C	GAGCTGAGCT	G	G		Yes	Yes
OS319	CX231	IR52561-UBN-1-1-2	IRRI	IML	2	2	1	4	4	3	7	9	10	1	12	I-RIMP-T	Recently improved varieties of indica	3K	MCC2	9.9825	GCCT	A	GAGCTGAGCT	G	G	Yes	Yes	Yes
OS320	CX232	IR55419-04	IRRI	IML	2	2	1	4	2	3	7	9	10	1	12	I-RIMP-M	Recently improved varieties of indica(Close to japonica）	3K	MCC2	8.7675	GCCT	C	GAGCTGAGCT	G	G		Yes	Yes
OS321	CX235	NSIC_RC9_/APO	IRRI	IMP	2	2	1	4	2	3	7	9	10	1	12	I-RIMP-M	Recently improved varieties of indica(Close to japonica）	3K	MCC2	8.6095	GCCT	C	GAGCTGAGCT	G	G		Yes	Yes
OS322	CX236	VANDANA	India	IMP	2	2	1	4	2	3	7	9	9	6	12	I-SAS	Indica in South Asia	3K	MCC2	9.928	GCCT	A	GAGCTGAGCT	G	G		Yes	Yes
OS323	CX237	B6136-3-TB-0-1-5	Philippines	IML	2	2	1	5	4	3	7	4	10	1	12	I-RIMP-T	Recently improved varieties of indica	3K	MCC2	8.2495	GCCT	C	GAGCTGAGCT	G	G		Yes	Yes
OS324	CX24	TKM_9	India	IMP	2	2	1	4	2	3	8	6	9	5	6	I-SAS	Indica in South Asia	3K	MCC2	7.7585	GCCT	C	GAGCTGAGCT	G	G		Yes	Yes
OS325	CX241	IAC47	Philippines	IML	1	1	3	3	5	5	3	2	3	8	8	J-Tr	Tropical japonica	3K	MCC2	9.353	GCCT	A	----------	G	A		Yes	Yes
OS326	CX247	IRAT144	Indonesia	IMP	2	2	1	5	4	4	7	4	10	1	12	I-RIMP-M	Recently improved varieties of indica（Close to primary improved varieties）	3K	MCC2	9.459	GCCT	A	GAGCTGAGCT	G	G		Yes	Yes
OS327	CX248	KINANDANGPATONG	Philippines	LAN	1	1	3	3	5	5	3	2	3	8	8	J-Tr	Tropical japonica	3K	MCC2	6.9045	TAAA	C	----------	G	A		Yes	Yes
OS328	CX249	2004-MR2004	China	IMP	2	2	1	5	4	3	7	4	10	1	12	I-RIMP-T	Recently improved varieties of indica	3K	MCC2	10.5225	GCCT	A	GAGCTGAGCT	-	G		Yes	Yes
OS329	CX25	CISANGGARUNG	Indonesia	IMP	2	2	1	5	4	3	7	9	10	1	12	I-RIMP-T	Recently improved varieties of indica	3K	MCC2	9.3095	GCCT	A	GAGCTGAGCT	G	G	Yes	Yes	Yes
OS330	CX258	ZHONG9B	China	IMP	2	2	4	2	3	4	1	8	8	11	3	I-LAN-PIMP-T	Primary improved varieties of indica in China		MCC2	9.9455	GCCT	A	GAGCTGAGCT	-	G		Yes	Yes
OS331	CX26	AMOL3/SANA	Iran	IMP	2	2	1	5	4	3	8	4	10	1	6	I-RIMP-T	Recently improved varieties of indica	3K	MCC2	8.72	GCCT	A	GAGCTGAGCT	G	G	Yes	Yes	Yes
OS332	CX260	LIAO5216B	China	IMP	1	1	3	3	5	5	3	3	6	3	9	J-Te-RIMP-T	Recently improved varieties of temperate japonica in China		MCC2	7.579	TAAA	C	----------	G	A		Yes	Yes
OS333	CX261	C415	China	IML	1	1	3	3	5	5	3	3	6	3	9	J-Te-RIMP-M	Landrace and primary improved varieties of temperate japonica mixtured with recently improved indica or tropical japonica		MCC2	8.1035	TAAA	C	GAGCTGAGCT	G	A		Yes	Yes
OS334	CX262	IAC3	China	IMP	1	1	3	3	5	5	3	2	3	8	8	J-Tr	Tropical japonica	3K	MCC2	9.621	GCCT	A	----------	G	A		Yes	Yes
OS335	CX266	DINORADO	Philippines	LAN	1	1	3	3	5	5	3	2	3	8	8	J-Tr	Tropical japonica	3K	MCC2	7.9	TAAA	C	----------	G	A		Yes	Yes
OS336	CX267	IET1444	India	IMP	2	2	4	4	2	4	8	6	8	5	3	I-LAN-PIMP-M	Primary improved varieties of indica in China	3K	MCC2	7.8475	GCCT	C	GAGCTGAGCT	G	G		Yes	Yes
OS337	CX27	KHAZAR	Iran	IMP	2	2	1	4	2	1	7	9	10	1	12	I-RIMP-M	Recently improved varieties of indica(Close to japonica）	3K	MCC2	7.952	GCCT	C	GAGCTGAGCT	G	G		Yes	Yes
OS338	CX275	IR34	IRRI	IMP	2	2	1	4	4	3	7	9	10	1	12	I-RIMP-T	Recently improved varieties of indica	3K	MCC2	NA	GCCT	A	GAGCTGAGCT	G	G	Yes	Yes	Yes
OS339	CX279	YUNDAO1	China	IMP	1	1	3	3	5	5	3	3	6	3	9	J-Te-RIMP-T	Recently improved varieties of temperate japonica in China		MCC2	7.287	TAAA	C	----------	G	A		Yes	Yes
OS340	CX28	GAYABYEO	Korea	IMP	2	2	1	5	4	3	7	4	10	1	12	I-RIMP-T	Recently improved varieties of indica	3K	MCC2	8.244	GCCT	C	GAGCTGAGCT	G	G		Yes	Yes
OS341	CX280	MARAVILHA	Brizil	IMP	1	1	3	3	5	5	3	2	3	8	8	J-Tr	Tropical japonica	3K	MCC2	10.2538	GCCT	A	----------	G	A		Yes	Yes
OS342	CX282	LIJIANGXINTUANHEIGU	China	LAN	1	1	3	3	5	5	3	3	6	3	11	J-Te-RIMP-M	Landrace and primary improved varieties of temperate japonica mixtured with recently improved indica or tropical japonica	3K	MCC2	8.6555	TAAA	N	GAGCTGAGCT	-	A		Yes
OS343	CX284	HANDAO502	China	IMP	1	1	3	3	5	5	3	3	6	3	9	J-Te-RIMP-M	Landrace and primary improved varieties of temperate japonica mixtured with recently improved indica or tropical japonica	3K	MCC2	8.714	GCCT	A	----------	G	A		Yes	Yes
OS344	CX286	C349	China	IMP	1	1	3	3	5	5	3	3	6	3	9	J-Te-RIMP-M	Landrace and primary improved varieties of temperate japonica mixtured with recently improved indica or tropical japonica	3K	MCC2	7.883	TAAA	C	GAGCTGAGCT	G	A		Yes	Yes
OS345	CX287	C52	China	IMP	1	1	3	3	5	5	3	3	6	3	9	J-Te-RIMP-T	Recently improved varieties of temperate japonica in China	3K	MCC2	7.688	TAAA	C	GAGCTGAGCT	G	A		Yes	Yes
OS346	CX293	WANSAN	China	IMP	2	2	1	5	4	3	7	4	10	1	12	I-RIMP-T	Recently improved varieties of indica		MCC2	9.671	GCCT	N	GAGCTGAGCT	G	G		Yes
OS347	CX294	MINGHUI77	China	IMP	2	2	1	5	4	3	7	4	10	1	12	I-RIMP-T	Recently improved varieties of indica		MCC2	8.7615	GCCT	A	GAGCTGAGCT	G	G		Yes	Yes
OS348	CX295	CHAOHUI1	China	IMP	2	2	1	5	4	4	7	8	10	11	12	I-RIMP-T	Recently improved varieties of indica		MCC2	10.054	GCCT	A	GAGCTGAGCT	G	G		Yes	Yes
OS349	CX297	GUIHUI2190	China	IMP	2	2	4	2	4	3	7	8	8	11	3	I-LAN-PIMP-M	Primary improved varieties of indica, which are close to IMP		MCC2	8.6995	GCCT	C	GAGCTGAGCT	-	G		Yes	Yes
OS350	CX3	BR24	Bangladesh	IMP	2	2	4	2	1	6	4	8	7	11	3	I-LAN-M	Early landraces of indica from Yunnan and Guizhou of China	3K	MCC2	8.2445	GCCT	C	GAGCTGAGCT	-	G		Yes	Yes
OS351	CX30	MR185	Malaysia	IMP	2	2	1	5	4	3	7	4	10	1	12	I-RIMP-T	Recently improved varieties of indica	3K	MCC2	8.032	GCCT	C	GAGCTGAGCT	G	G		Yes	Yes
OS352	CX301	QIANHUI875	China	IMP	2	2	1	5	4	3	7	4	10	1	12	I-RIMP-T	Recently improved varieties of indica		MCC2	9.962	GCCT	A	GAGCTGAGCT	G	G		Yes	Yes
OS353	CX307	HP121	China	IMP	1	1	3	3	5	5	3	3	6	3	9	J-Te-RIMP-M	Landrace and primary improved varieties of temperate japonica mixtured with recently improved indica or tropical japonica	3K	MCC2	7.593	TAAA	C	----------	G	A		Yes	Yes
OS354	CX309	LUNHUI422	China	IMP	2	2	1	5	4	3	7	9	10	1	12	I-RIMP-M	Recently improved varieties of indica, complexed		MCC2	8.556	TAAA	A	GAGCTGAGCT	G	A		Yes	Yes
OS355	CX312	WH26	China	IMP	2	2	1	5	4	3	7	4	10	1	12	I-RIMP-M	Recently improved varieties of indica（Close to primary improved varieties）		MCC2	9.5495	GCCT	A	GAGCTGAGCT	G	G		Yes	Yes
OS356	CX313	R106	China	IMP	2	2	1	5	4	3	7	9	10	1	12	I-RIMP-T	Recently improved varieties of indica	3K	MCC2	9.972	GCCT	A	GAGCTGAGCT	-	G		Yes	Yes
OS357	CX315	ZIDAO	China	LAN	1	1	3	3	5	5	3	3	6	3	9	J-Te-LAN-NG	Landrace of temperate japonica with more lowland and nonglutinous varieties	3K	MCC2	7.4375	TAAA	C	----------	G	A		Yes	Yes
OS358	CX317	MR19	China	IMP	1	1	3	3	5	5	3	3	6	3	9	J-Te-RIMP-M	Landrace and primary improved varieties of temperate japonica mixtured with recently improved indica or tropical japonica	3K	MCC2	8.131	TAAA	C	GAGCTGAGCT	G	G		Yes	Yes
OS359	CX319	MENGGUANDAMAGU	China	LAN	2	2	4	4	1	6	7	9	7	1	12	I-LAN-M	Early landraces of indica from Yunnan and Guizhou of China	3K	MCC2	10.6585	GCCT	A	GAGCTGAGCT	G	G		Yes	Yes
OS360	CX322	HONGHUI98	China	IMP	2	2	4	2	4	4	7	8	8	11	12	I-LAN-PIMP-M	Primary improved varieties of indica in China		MCC2	9.7025	GCCT	A	GAGCTGAGCT	G	G		Yes	Yes
OS361	CX326	NANJING47	China	IMP	1	2	3	3	5	5	3	3	6	3	9	J-Te-RIMP-M	Landrace and primary improved varieties of temperate japonica mixtured with recently improved indica		MCC2	6.7635	TAAA	C	----------	G	A		Yes	Yes
OS362	CX33	SHWE_THWE_YIN_HYV	Myanmar	LAN	2	2	4	2	1	4	7	8	8	11	3	I-LAN-PIMP-M	Primary improved varieties of indica, which are close to IMP	3K	MCC2	10.353	GCCT	A	GAGCTGAGCT	G	G		Yes	Yes
OS363	CX333	DAOHUAXIANG	China	LAN	1	1	3	3	5	5	3	3	6	3	9	J-Te-LAN-PIMP	Landrace and primary improved varieties of temperate japonica in east Asia		MCC2	8.539	GCCT	A	----------	G	A		Yes	Yes
OS364	CX337	B5	China	IMP	2	2	1	5	4	3	7	4	10	1	12	I-RIMP-T	Recently improved varieties of indica		MCC2	10.042	GCCT	A	GAGCTGAGCT	G	G		Yes	Yes
OS365	CX339	LVHAN1	China	IMP	2	2	4	2	1	4	1	8	8	11	3	I-LAN-PIMP-M	Primary improved varieties of indica in China		MCC2	8.076	GCCT	C	GAGCTGAGCT	-	G		Yes	Yes
OS366	CX34	BG300	Sri Lanka	IMP	2	2	1	5	2	3	4	4	10	1	12	I-RIMP-M	Recently improved varieties of indica, complexed	3K	MCC2	7.99	GCCT	C	GAGCTGAGCT	G	G		Yes	Yes
OS367	CX340	HUA564	China	IMP	2	2	1	5	4	3	7	4	10	1	12	I-RIMP-M	Recently improved varieties of indica（Close to primary improved varieties）	3K	MCC2	9.92	TAAA	A	GAGCTGAGCT	G	G		Yes	Yes
OS368	CX341	HUA565	China	IMP	2	2	1	5	4	3	7	4	10	1	12	I-RIMP-M	Recently improved varieties of indica（Close to primary improved varieties）	3K	MCC2	9.1775	GCCT	A	GAGCTGAGCT	G	G		Yes	Yes
OS369	CX342	WANXIAN763	China	IMP	2	2	1	5	4	3	7	4	10	1	12	I-RIMP-T	Recently improved varieties of indica	3K	MCC2	9.4685	GCCT	A	GAGCTGAGCT	H	G		Yes
OS370	CX343	WANXIAN77	China	IMP	2	2	4	2	1	4	7	8	8	11	12	I-LAN-PIMP-M	Primary improved varieties of indica in China	3K	MCC2	8.1495	TAAA	A	GAGCTGAGCT	G	G		Yes	Yes
OS371	CX344	HEXI41	China	IMP	1	1	3	3	5	5	3	3	6	3	9	J-Te-RIMP-T	Recently improved varieties of temperate japonica in China	3K	MCC2	8.0425	TAAA	C	----------	G	G		Yes	Yes
OS372	CX345	YUNJING23	China	IMP	1	1	3	3	5	5	3	3	6	3	9	J-Te-RIMP-T	Recently improved varieties of temperate japonica in China	3K	MCC2	7.5005	TAAA	C	----------	G	A		Yes	Yes
OS373	CX348	ZHONGHUA1	China	IMP	2	2	1	5	4	3	7	4	10	11	12	I-RIMP-M	Recently improved varieties of indica（Close to primary improved varieties）	3K	MCC2	9.146	GCCT	A	GAGCTGAGCT	G	G		Yes	Yes
OS374	CX35	BG94-1	Sri Lanka	IMP	2	2	1	5	4	3	7	4	10	1	12	I-RIMP-T	Recently improved varieties of indica	3K	MCC2	9.0935	GCCT	K	GAGCTGAGCT	G	G		Yes
OS375	CX350	WUYUJING20	China	IMP	1	1	3	3	5	5	3	3	6	3	9	J-Te-RIMP-T	Recently improved varieties of temperate japonica in China	3K	MCC2	7.1825	TAAA	C	----------	G	A		Yes	Yes
OS376	CX355	YUNLU102	China	IMP	1	1	3	3	5	5	3	2	3	8	8	J-Tr	Tropical japonica	3K	MCC2	8.625	GCCT	A	----------	G	A		Yes	Yes
OS377	CX356	YANDAO8	China	IMP	1	1	3	3	5	5	3	3	6	3	9	J-Te-RIMP-T	Recently improved varieties of temperate japonica in China	3K	MCC2	6.754	TAAA	C	----------	G	A		Yes	Yes
OS378	CX357	PSBRC80	IRRI	IML	2	2	1	5	4	3	8	4	10	1	6	I-RIMP-T	Recently improved varieties of indica	3K	MCC2	9.3045	GCCT	A	GAGCTGAGCT	G	G		Yes	Yes
OS379	CX358	PSBRC82	IRRI	IMP	2	2	1	5	4	3	7	4	10	1	6	I-RIMP-T	Recently improved varieties of indica	3K	MCC2	9.438	GCCT	A	GAGCTGAGCT	G	G		Yes	Yes
OS380	CX359	YUNLU103	China	IMP	1	1	3	3	5	5	3	2	3	8	8	J-Tr	Tropical japonica	3K	MCC2	9.021	GCCT	A	----------	G	G	Yes	Yes	Yes
OS381	CX360	Y075	Philippines	IML	2	2	1	5	4	4	7	4	10	11	12	I-RIMP-M	Recently improved varieties of indica（Close to primary improved varieties）	3K	MCC2	8.894	GCCT	A	GAGCTGAGCT	G	G		Yes	Yes
OS382	CX361	G341	Hungary	IML	2	2	1	5	4	3	7	4	10	1	12	I-RIMP-M	Recently improved varieties of indica（Close to primary improved varieties）	3K	MCC2	9.106	GCCT	A	GAGCTGAGCT	G	G		Yes	Yes
OS383	CX366	GANWANXIAN37	China	IMP	2	2	1	5	4	3	7	4	10	1	12	I-RIMP-T	Recently improved varieties of indica	3K	MCC2	10.6325	GCCT	A	GAGCTGAGCT	G	G		Yes	Yes
OS384	CX367	HAOGELAO	China	LAN	2	1	3	3	5	5	3	2	3	8	8	J-Tr	Tropical japonica	3K	MCC2	9.457	TAAA	A	----------	G	G		Yes	Yes
OS385	CX37	OM997	Vietnam	IMP	2	2	1	5	4	3	7	4	10	1	12	I-RIMP-T	Recently improved varieties of indica	3K	MCC2	9.398	GCCT	A	GAGCTGAGCT	G	G		Yes	Yes
OS386	CX371	NERICA_1	Africa	IMP	1	1	3	3	5	7	3	2	3	8	8	J-Tr	Tropical japonica	3K	MCC2	9.4405	GCCT	A	----------	G	A		Yes	Yes
OS387	CX372	NERICA_2	Africa	IMP	1	1	2	1	6	2	2	2	1	8	8	Aro	Aromatic	3K	MCC2	8.3265	GCCT	A	----------	G	A		Yes	Yes
OS388	CX374	NERICA_9	Africa	IMP	1	1	3	3	5	5	3	2	3	8	8	J-Tr	Tropical japonica	3K	MCC2	9.2575	GCCT	A	GAGCTGAGCT	G	G		Yes	Yes
OS389	CX375	NERICA-L-1	Africa	IMP	2	2	1	5	4	3	7	4	10	1	6	I-RIMP-T	Recently improved varieties of indica	3K	MCC2	9.5145	GCCT	A	GAGCTGAGCT	G	G		Yes	Yes
OS390	CX376	NERICA-L-20	Africa	IMP	2	2	1	5	4	3	7	4	10	1	12	I-RIMP-M	Recently improved varieties of indica（Close to primary improved varieties）	3K	MCC2	10.6415	GCCT	N	GAGCTGAGCT	G	G	Yes	Yes
OS391	CX377	NERICA-L-27	Africa	IMP	2	2	1	5	4	3	7	4	10	1	12	I-RIMP-T	Recently improved varieties of indica	3K	MCC2	9.641	GCCT	A	GAGCTGAGCT	G	G	Yes	Yes	Yes
OS392	CX378	HUHAN15	China	IMP	2	2	1	5	4	4	7	4	10	11	12	I-RIMP-M	Recently improved varieties of indica（Close to primary improved varieties）	3K	MCC2	8.072	TAAA	C	GAGCTGAGCT	G	G		Yes	Yes
OS393	CX380	YANDAO9	China	IMP	1	1	3	3	5	5	3	3	6	3	9	J-Te-RIMP-T	Recently improved varieties of temperate japonica in China	3K	MCC2	7.2965	TAAA	C	----------	G	A		Yes	Yes
OS394	CX381	ADNY_11	Africa	LAN	2	2	1	5	4	3	8	4	10	1	6	I-RIMP-T	Recently improved varieties of indica	3K	MCC2	8.944	GCCT	A	GAGCTGAGCT	G	G		Yes	Yes
OS395	CX389	JINYUAN85	China	IMP	1	1	3	3	5	5	3	3	6	3	9	J-Te-RIMP-T	Recently improved varieties of temperate japonica in China	3K	MCC2	7.375	TAAA	C	----------	G	A		Yes	Yes
OS396	CX390	YUELIANGGU	China	LAN	2	2	4	2	1	6	1	8	7	11	3	I-LAN-M	Early landraces of indica from Yunnan and Guizhou of China	3K	MCC2	8.618	GCCT	C	GAGCTGAGCT	-	G		Yes	Yes
OS397	CX393	HUANGSIZHAN	China	IMP	2	2	1	5	4	3	7	4	10	1	12	I-RIMP-M	Recently improved varieties of indica（Close to primary improved varieties）	3K	MCC2	9.4445	GCCT	A	GAGCTGAGCT	G	G		Yes	Yes
OS398	CX397	NANJING46	China	IMP	1	1	3	3	5	5	3	3	6	3	9	J-Te-RIMP-T	Recently improved varieties of temperate japonica in China	3K	MCC2	7.272	TAAA	C	----------	G	A		Yes	Yes
OS399	CX399	MATATAG2	Philippines	IMP	2	2	1	5	4	3	8	4	10	1	6	I-RIMP-T	Recently improved varieties of indica	3K	MCC2	9.032	GCCT	C	GAGCTGAGCT	G	G		Yes	Yes
OS400	CX4	93072	China	IMP	2	2	1	5	4	3	3	4	10	1	9	I-RIMP-M	Recently improved varieties of indica（Close to primary improved varieties）	3K	MCC2	9.8	GCCT	A	GAGCTGAGCT	G	G		Yes	Yes
OS401	CX429	SHENNONG1033	China	IMP	1	1	3	3	5	5	3	3	6	3	9	J-Te-RIMP-T	Recently improved varieties of temperate japonica in China	3K	MCC2	NA	TAAA	C	----------	G	A		Yes	Yes
OS402	CX43	IR66897B	IRRI	IML	2	2	1	5	4	3	7	4	10	1	12	I-RIMP-T	Recently improved varieties of indica	3K	MCC2	9.5925	GCCT	A	GAGCTGAGCT	G	G		Yes	Yes
OS403	CX431	DUOXI1	China	IMP	2	2	1	5	4	3	7	4	10	1	12	I-RIMP-T	Recently improved varieties of indica	3K	MCC2	NA	GCCT	A	GAGCTGAGCT	G	G		Yes	Yes
OS404	CX432	GUANGHUI998	China	IMP	2	2	1	5	4	3	7	4	10	1	12	I-RIMP-T	Recently improved varieties of indica		MCC2	NA	GCCT	A	GAGCTGAGCT	G	G		Yes	Yes
OS405	CX436	WANHUI057	China	IMP	2	2	4	5	1	4	7	8	8	11	12	I-LAN-PIMP-M	Primary improved varieties of indica in China		MCC2	NA	GCCT	C	GAGCTGAGCT	G	G		Yes	Yes
OS406	CX437	GUI99	China	IMP	2	2	1	5	4	3	7	4	10	1	12	I-RIMP-T	Recently improved varieties of indica		MCC2	NA	GCCT	A	GAGCTGAGCT	G	G		Yes	Yes
OS407	CX438	YANHUI559	China	IMP	2	2	1	5	4	4	7	8	8	11	12	I-LAN-PIMP-M	Primary improved varieties of indica in China		MCC2	NA	GCCT	C	GAGCTGAGCT	G	G		Yes	Yes
OS408	CX439	R9308	China	IMP	2	2	4	5	4	4	7	4	8	11	12	I-LAN-PIMP-M	Primary improved varieties of indica, which are close to IMP		MCC2	NA	GCCT	C	GAGCTGAGCT	G	A		Yes	Yes
OS409	CX440	MIYANG46	Korea	IMP	2	2	1	5	4	3	7	4	10	1	12	I-RIMP-T	Recently improved varieties of indica		MCC2	NA	GCCT	C	GAGCTGAGCT	G	G		Yes	Yes
OS410	CX442	HANG1	China	IMP	2	2	1	5	4	3	7	4	10	1	12	I-RIMP-T	Recently improved varieties of indica		MCC2	NA	GCCT	A	GAGCTGAGCT	G	G		Yes	Yes
OS411	CX443	MINHUI3301	China	IMP	2	2	1	5	4	3	7	4	10	1	12	I-RIMP-M	Recently improved varieties of indica（Close to primary improved varieties）		MCC2	NA	GCCT	A	GAGCTGAGCT	G	G		Yes	Yes
OS412	CX445	MEIA	China	TPS	2	2	1	5	4	3	7	4	10	1	12	I-RIMP-T	Recently improved varieties of indica		MCC2	NA	GCCT	C	GAGCTGAGCT	G	G		Yes	Yes
OS413	CX448	ZHONGZHEA	China	TPS	2	2	1	5	4	3	7	4	10	1	12	I-RIMP-T	Recently improved varieties of indica		MCC2	NA	GCCT	A	GAGCTGAGCT	G	G		Yes	Yes
OS414	CX449	NEIXIANG2A	China	TPS	2	2	4	2	1	4	1	8	8	11	3	I-LAN-PIMP-T	Primary improved varieties of indica in China		MCC2	NA	GCCT	A	GAGCTGAGCT	-	G		Yes	Yes
OS415	CX45	DHAN4	India	IMP	2	2	1	5	4	3	7	4	10	1	12	I-RIMP-M	Recently improved varieties of indica（Close to primary improved varieties）	3K	MCC2	9.151	GCCT	A	GAGCTGAGCT	G	G		Yes	Yes
OS416	CX452	CHUANXIANG29A	China	TPS	2	2	4	2	1	4	1	8	8	11	3	I-LAN-PIMP-T	Primary improved varieties of indica in China		MCC2	NA	GCCT	A	GAGCTGAGCT	-	G		Yes	Yes
OS417	CX453	QP457	China	TPS	1	1	3	3	5	5	3	3	6	3	9	J-Te-RIMP-M	Landrace and primary improved varieties of temperate japonica mixtured with recently improved indica or tropical japonica		MCC2	8.19167	TAAA	C	----------	G	A		Yes	Yes
OS418	CX454	D62A	China	TPS	2	2	4	2	1	4	1	8	8	11	3	I-LAN-PIMP-T	Primary improved varieties of indica in China		MCC2	NA	GCCT	A	GAGCTGAGCT	-	G		Yes	Yes
OS419	CX458	GUFENGA	China	TPS	2	2	4	2	1	4	1	8	8	11	3	I-LAN-PIMP-T	Primary improved varieties of indica in China		MCC2	NA	GCCT	C	GAGCTGAGCT	-	G		Yes	Yes
OS420	CX46	PUSA/BASMATI1	India	IMP	1	3	1	1	6	2	2	7	1	9	4	Aro	Aromatic	3K	MCC2	11.085	GCCT	A	GAGCTGAGCT	G	G		Yes	Yes
OS421	CX460	QIANJIANG1A	China	TPS	2	2	4	2	1	4	1	8	8	11	3	I-LAN-PIMP-T	Primary improved varieties of indica in China		MCC2	NA	GCCT	A	GAGCTGAGCT	-	G		Yes	Yes
OS422	CX461	GANXIANGA	China	TPS	2	2	1	5	4	4	7	8	8	11	12	I-LAN-PIMP-M	Primary improved varieties of indica in China		MCC2	NA	W	A	1	H	G		Yes
OS423	CX466	XINANS	China	TPS	2	2	1	5	4	4	7	4	10	11	12	I-RIMP-M	Recently improved varieties of indica（Close to primary improved varieties）		MCC2	NA	W	A	GAGCTGAGCT	G	G		Yes
OS424	CX470	BO2A	China	TPS	2	2	4	2	1	4	1	8	8	11	3	I-LAN-PIMP-M	Primary improved varieties of indica in China		MCC2	NA	GCCT	C	GAGCTGAGCT	-	G		Yes	Yes
OS425	CX473	RONGFENGA	China	TPS	2	2	4	2	1	4	1	8	8	11	3	I-LAN-PIMP-T	Primary improved varieties of indica in China		MCC2	NA	GCCT	A	GAGCTGAGCT	-	G		Yes	Yes
OS426	CX474	R287	China	IMP	2	2	1	5	1	4	7	4	8	11	12	I-LAN-PIMP-M	Primary improved varieties of indica in China		MCC2	9.903	GCCT	A	GAGCTGAGCT	G	G		Yes	Yes
OS427	CX475	YUEHUI9113	China	IMP	2	2	1	5	4	3	7	4	10	1	12	I-RIMP-T	Recently improved varieties of indica		MCC2	9.235	GCCT	A	GAGCTGAGCT	G	G		Yes	Yes
OS428	CX477	XIANGHUI299	China	IMP	2	2	4	2	1	4	1	8	8	11	3	I-LAN-PIMP-M	Primary improved varieties of indica, which are close to IMP		MCC2	9.362	GCCT	A	GAGCTGAGCT	G	G		Yes	Yes
OS429	CX478	CHANGHUI121	China	IMP	2	2	1	5	4	4	7	4	10	11	12	I-RIMP-M	Recently improved varieties of indica（Close to primary improved varieties）		MCC2	9.387	TAAA	A	GAGCTGAGCT	G	G		Yes	Yes
OS430	CX479	LEHUI188	China	IMP	2	2	1	5	4	3	7	4	10	1	12	I-RIMP-T	Recently improved varieties of indica		MCC2	NA	GCCT	A	GAGCTGAGCT	-	G		Yes	Yes
OS431	CX483	R458	China	IMP	2	2	1	5	4	3	7	4	10	1	12	I-RIMP-T	Recently improved varieties of indica		MCC2	10.0375	GCCT	A	GAGCTGAGCT	G	G		Yes	Yes
OS432	CX484	T0463	China	IMP	2	2	1	5	4	3	7	4	10	1	12	I-RIMP-T	Recently improved varieties of indica		MCC2	10.1435	GCCT	A	GAGCTGAGCT	G	G		Yes	Yes
OS433	CX486	ZR02	China	IMP	2	2	4	2	1	4	1	8	8	11	3	I-LAN-PIMP-M	Primary improved varieties of indica in China		MCC2	8.8035	GCCT	A	GAGCTGAGCT	-	G		Yes	Yes
OS434	CX487	PEIAI64S	China	TPS	2	2	1	5	4	3	7	4	10	1	12	I-RIMP-M	Recently improved varieties of indica		MCC2	NA	TAAA	A	GAGCTGAGCT	G	G		Yes	Yes
OS435	CX488	Y58S	China	TPS	2	2	1	5	4	3	7	4	10	1	12	I-RIMP-M	Recently improved varieties of indica		MCC2	NA	TAAA	A	GAGCTGAGCT	G	G		Yes	Yes
OS436	CX49	NAN29-2	China	IML	1	1	3	3	5	5	3	3	6	3	9	J-Te-RIMP-M	Landrace and primary improved varieties of temperate japonica mixtured with recently improved indica or tropical japonica	3K	MCC2	7.277	TAAA	C	----------	G	A		Yes	Yes
OS437	CX490	ZHUNS	China	TPS	2	2	1	5	4	3	1	4	10	1	3	I-RIMP-T	Recently improved varieties of indica		MCC2	NA	GCCT	A	GAGCTGAGCT	G	G		Yes	Yes
OS438	CX491	FENGYUANA	China	TPS	2	2	4	2	1	4	1	8	8	11	3	I-LAN-PIMP-T	Primary improved varieties of indica in China		MCC2	NA	GCCT	A	GAGCTGAGCT	-	G		Yes	Yes
OS439	CX493	YANGFUJING8	China	IMP	1	1	3	3	5	5	3	3	6	3	9	J-Te-RIMP-T	Recently improved varieties of temperate japonica in China		MCC2	7.213	TAAA	C	----------	G	A		Yes	Yes
OS440	CX495	ZHENDAO99	China	IMP	1	1	3	3	5	5	3	3	6	3	9	J-Te-RIMP-T	Recently improved varieties of temperate japonica in China		MCC2	6.878	TAAA	C	----------	G	A		Yes	Yes
OS441	CX499	NANJING44	China	IMP	1	1	3	3	5	5	3	3	6	3	9	J-Te-RIMP-T	Recently improved varieties of temperate japonica in China		MCC2	6.8355	TAAA	C	----------	G	A		Yes	Yes
OS442	CX5	108S	China	IMP	2	2	1	5	4	3	7	4	10	1	12	I-RIMP-T	Recently improved varieties of indica	3K	MCC2	9.506	TAAA	A	GAGCTGAGCT	G	G		Yes	Yes
OS443	CX503	CHANGNONGJING5	China	IMP	1	1	3	3	5	5	3	3	6	3	9	J-Te-RIMP-T	Recently improved varieties of temperate japonica in China		MCC2	6.923	TAAA	C	----------	G	A		Yes	Yes
OS444	CX505	TEXIANZHAN25	China	IMP	2	2	1	5	4	4	7	4	10	11	12	I-RIMP-M	Recently improved varieties of indica（Close to primary improved varieties）		MCC2	8.955	GCCT	A	GAGCTGAGCT	G	G		Yes	Yes
OS445	CX506	XIANXIAOZHAN	China	IMP	2	2	1	5	4	3	7	4	10	1	12	I-RIMP-M	Recently improved varieties of indica（Close to primary improved varieties）		MCC2	8.6585	GCCT	A	GAGCTGAGCT	G	G		Yes	Yes
OS446	CX508	QILISIMIAO	China	IMP	2	2	1	5	4	4	7	8	10	11	12	I-RIMP-M	Recently improved varieties of indica（Close to primary improved varieties）		MCC2	9.016	GCCT	A	GAGCTGAGCT	G	G		Yes	Yes
OS447	CX509	ZHENGUIAI1	China	IMP	2	2	4	5	1	4	7	8	8	11	12	I-LAN-PIMP-M	Primary improved varieties of indica in China		MCC2	7.98	GCCT	C	GAGCTGAGCT	G	G		Yes	Yes
OS448	CX51	BABAOMI	China	LAN	2	2	4	2	1	6	7	9	7	11	3	I-LAN-M	Early landraces of indica from Yunnan and Guizhou of China	3K	MCC2	8.5205	GCCT	C	GAGCTGAGCT	G	G		Yes	Yes
OS449	CX514	YESIZHAN	China	IMP	2	2	1	5	4	3	7	4	10	1	12	I-RIMP-M	Recently improved varieties of indica（Close to primary improved varieties）		MCC2	9.09	GCCT	A	GAGCTGAGCT	G	G		Yes	Yes
OS450	CX515	GUIHUAZHAN	China	IMP	2	2	1	5	4	3	7	4	10	1	12	I-RIMP-T	Recently improved varieties of indica		MCC2	8.2555	GCCT	C	GAGCTGAGCT	G	G		Yes	Yes
OS451	CX517	DONGNONG428	China	IMP	1	1	3	3	5	5	3	3	6	3	9	J-Te-RIMP-T	Recently improved varieties of temperate japonica in China		MCC2	8.2415	TAAA	C	----------	G	A		Yes	Yes
OS452	CX518	KENDAO12	China	IMP	1	1	3	3	5	5	3	3	6	3	9	J-Te-RIMP-T	Recently improved varieties of temperate japonica in China		MCC2	7.796	TAAA	C	----------	G	A		Yes	Yes
OS453	CX525	SANJIANG1	China	IMP	1	1	3	3	5	5	3	3	6	3	9	J-Te-RIMP-M	Landrace and primary improved varieties of temperate japonica mixtured with recently improved indica or tropical japonica		MCC2	7.0505	TAAA	C	----------	G	A		Yes	Yes
OS454	CX526	SONG01-173	China	IMP	1	1	3	3	5	5	3	3	6	3	9	J-Te-LAN-PIMP	Landrace and primary improved varieties of temperate japonica in east Asia		MCC2	7.874	TAAA	C	----------	G	A		Yes	Yes
OS455	CX528	SONGJING6	China	IMP	1	1	3	3	5	5	3	3	6	3	9	J-Te-LAN-PIMP	Landrace and primary improved varieties of temperate japonica in east Asia		MCC2	7.711	TAAA	C	----------	G	A		Yes	Yes
OS456	CX53	JIANGXISIMIAO	China	IMP	2	2	1	4	1	6	7	9	7	1	12	I-LAN-T	Late landraces of indica from China, east and southeast of Asia	3K	MCC2	9.9855	GCCT	A	GAGCTGAGCT	G	G		Yes	Yes
OS457	CX534	TONGZHAN1	China	IMP	1	1	3	3	5	5	3	3	6	3	9	J-Te-LAN-PIMP	Landrace and primary improved varieties of temperate japonica in east Asia	3K	MCC2	6.619	TAAA	C	----------	G	A		Yes	Yes
OS458	CX536	TONGHE832	China	IMP	1	1	3	3	5	5	3	3	6	3	9	J-Te-LAN-PIMP	Landrace and primary improved varieties of temperate japonica in east Asia		MCC2	6.7155	TAAA	C	----------	G	A		Yes	Yes
OS459	CX537	XIANGWANXIAN11	China	IMP	2	2	1	5	4	4	7	4	8	11	12	I-LAN-PIMP-M	Primary improved varieties of indica in China		MCC2	9.8925	GCCT	A	GAGCTGAGCT	G	G		Yes	Yes
OS460	CX538	XIANGWANXIAN13	China	IMP	2	2	1	5	4	3	7	4	10	1	12	I-RIMP-T	Recently improved varieties of indica		MCC2	10.037	GCCT	A	GAGCTGAGCT	G	G		Yes	Yes
OS461	CX539	XIANGZAOXIAN24	China	IMP	2	2	4	2	1	4	1	8	8	11	3	I-LAN-PIMP-M	Primary improved varieties of indica, which are close to IMP		MCC2	7.563	GCCT	C	GAGCTGAGCT	-	G		Yes	Yes
OS462	CX54	LINYITANGDAO	China	LAN	2	2	4	4	1	6	4	9	7	11	12	I-LAN-T	Late landraces of indica from China, east and southeast of Asia	3K	MCC2	8.4235	GCCT	N	GAGCTGAGCT	G	G		Yes
OS463	CX542	RR2-6	China	IMP	2	2	1	5	4	3	7	4	10	1	12	I-RIMP-T	Recently improved varieties of indica	3K	MCC2	9.51	GCCT	A	GAGCTGAGCT	G	G		Yes	Yes
OS464	CX545	XIUSHUI128	China	IMP	1	1	3	3	5	5	3	3	6	3	9	J-Te-RIMP-T	Recently improved varieties of temperate japonica in China		MCC2	7.3355	TAAA	C	----------	G	A		Yes	Yes
OS465	CX548	ZHONGJIAN100	China	IMP	2	2	4	2	1	4	1	8	8	11	3	I-LAN-PIMP-T	Primary improved varieties of indica in China	3K	MCC2	9.7645	GCCT	A	GAGCTGAGCT	-	G		Yes	Yes
OS466	CX55	PENGSHANTIEGANZHAN	China	LAN	2	2	4	2	1	4	1	8	8	11	3	I-LAN-PIMP-T	Landrace or primary improved varieties of indica in China	3K	MCC2	7.8455	GCCT	C	GAGCTGAGCT	-	G		Yes	Yes
OS467	CX550	JIAYU948	China	IMP	2	2	4	2	1	4	7	8	8	11	3	I-LAN-PIMP-M	Primary improved varieties of indica in China		MCC2	8.441	GCCT	C	GAGCTGAGCT	-	G		Yes	Yes
OS468	CX551	JIA991	China	IMP	1	1	3	3	5	5	3	3	6	3	9	J-Te-RIMP-T	Recently improved varieties of temperate japonica in China		MCC2	7.062	TAAA	C	----------	G	A		Yes	Yes
OS469	CX554	JINZAO47	China	IMP	2	2	4	2	1	4	1	8	8	11	3	I-LAN-PIMP-T	Primary improved varieties of indica in China		MCC2	7.514	GCCT	C	GAGCTGAGCT	-	G		Yes	Yes
OS470	CX557	LIAOJING9	China	IMP	1	1	3	3	5	5	3	3	6	3	9	J-Te-LAN-PIMP	Landrace and primary improved varieties of temperate japonica in east Asia		MCC2	7.1485	TAAA	C	GAGCTGAGCT	G	A		Yes	Yes
OS471	CX558	YANFENG47	China	IMP	1	1	3	3	5	5	3	3	6	3	9	J-Te-RIMP-T	Recently improved varieties of temperate japonica in China		MCC2	6.9075	TAAA	C	----------	G	A		Yes	Yes
OS472	CX559	QUANZHEN10	China	IMP	2	2	4	2	1	4	1	8	8	11	3	I-LAN-PIMP-M	Primary improved varieties of indica in China		MCC2	8.972	GCCT	C	GAGCTGAGCT	-	G		Yes	Yes
OS473	CX56	YUNGUANG8	China	IMP	1	1	3	3	5	5	3	3	6	3	9	J-Te-RIMP-T	Recently improved varieties of temperate japonica in China	3K	MCC2	8.247	GCCT	C	----------	G	A		Yes	Yes
OS474	CX57	ZHONGCHAO123	China	IMP	1	1	3	3	5	5	3	3	6	3	9	J-Te-RIMP-T	Recently improved varieties of temperate japonica in China	3K	MCC2	7.4785	TAAA	C	----------	G	A		Yes	Yes
OS475	CX58	GIZA159	Egypt	IMP	1	1	3	3	5	5	3	3	6	3	9	J-Te-RIMP-T	Recently improved varieties of temperate japonica in China	3K	MCC2	7.4095	TAAA	C	----------	G	A		Yes	Yes
OS476	CX59	MILAGROSA_ZAWA_BANDAY	Philippines	LAN	1	3	2	1	6	2	2	7	1	9	4	Aro	Aromatic	3K	MCC2	5.644	GCCT	C	----------	G	A		Yes	Yes
OS477	CX6	C418	China	IMP	1	1	3	3	5	5	3	3	6	3	9	J-Te-RIMP-M	Landrace and primary improved varieties of temperate japonica mixtured with recently improved indica or tropical japonica	3K	MCC2	8.7555	TAAA	C	GAGCTGAGCT	G	G		Yes	Yes
OS478	CX60	BASMATI	Pakistan	LAN	2	2	1	5	4	3	8	4	10	1	6	I-RIMP-T	Recently improved varieties of indica	3K	MCC2	8.303	GCCT	A	GAGCTGAGCT	G	G		Yes	Yes
OS479	CX63	JHONA349	India	IML	2	3	2	1	6	7	5	1	2	6	10	Aus	Aus	3K	MCC2	8.5845	GCCT	C	GAGCTGAGCT	G	G		Yes	Yes
OS480	CX64	IRAT352	International Center for Tropical Agriculture	IMP	2	2	1	4	2	3	7	9	10	1	12	I-RIMP-M	Recently improved varieties of indica(Close to japonica）	3K	MCC2	7.8305	GCCT	C	GAGCTGAGCT	G	G		Yes	Yes
OS481	CX65	DOMSIAH	Iran	LAN	1	3	2	1	6	2	2	7	1	9	4	Aro	Aromatic	3K	MCC2	9.647	GCCT	A	----------	G	A		Yes	Yes
OS482	CX66	TAROM_MOLAII	Iran	LAN	1	3	2	1	6	2	2	7	1	9	4	Aro	Aromatic	3K	MCC2	10.1605	TAAA	A	----------	G	A		Yes	Yes
OS483	CX68	MR106	Malaysia	IMP	2	2	1	5	4	3	7	4	10	1	12	I-RIMP-T	Recently improved varieties of indica	3K	MCC2	8.9205	GCCT	A	GAGCTGAGCT	G	G		Yes	Yes
OS484	CX69	MR167	Malaysia	IMP	1	2	1	5	4	3	7	4	10	1	12	I-RIMP-M	Recently improved varieties of indica(Close to japonica）	3K	MCC2	8.639	GCCT	K	GAGCTGAGCT	G	G		Yes
OS485	CX70	MR77/SEBERANG	Malaysia	IMP	2	2	1	4	2	3	7	9	10	1	12	I-RIMP-M	Recently improved varieties of indica(Close to japonica）	3K	MCC2	8.6875	GCCT	A	GAGCTGAGCT	G	G		Yes	Yes
OS486	CX71	INNMAYEBAW	Malaysia	LAN	2	2	4	4	2	1	4	9	7	5	12	I-LAN-T	Late landraces of indica from China, east and southeast of Asia	3K	MCC2	9.38	GCCT	A	GAGCTGAGCT	G	G		Yes	Yes
OS487	CX72	BASMATI385	Pakistan	IMP	1	3	2	1	6	2	2	7	1	9	4	Aro	Aromatic	3K	MCC2	9.8375	GCCT	A	----------	G	G		Yes	Yes
OS488	CX73	IR6	Pakistan	IMP	2	2	1	5	4	3	7	9	10	1	12	I-RIMP-T	Recently improved varieties of indica	3K	MCC2	9.882	GCCT	A	GAGCTGAGCT	G	G		Yes	Yes
OS489	CX74	JP5	Pakistan	IML	1	1	3	3	5	5	3	3	6	3	9	J-Te-LAN-PIMP	Landrace and primary improved varieties of temperate japonica in east Asia	3K	MCC2	7.276	TAAA	C	----------	G	A		Yes	Yes
OS490	CX75	AT354	Sri Lanka	IMP	2	2	1	5	4	3	7	4	10	1	12	I-RIMP-T	Recently improved varieties of indica	3K	MCC2	9.1105	GCCT	A	GAGCTGAGCT	G	G		Yes	Yes
OS491	CX76	BG304	Sri Lanka	IMP	2	2	1	5	4	3	8	4	10	1	6	I-RIMP-T	Recently improved varieties of indica	3K	MCC2	8.4725	GCCT	A	GAGCTGAGCT	G	G		Yes	Yes
OS492	CX77	LEMONT	USA	IMP	1	1	3	3	5	5	3	2	6	8	8	J-Te-RIMP-M	Landrace and primary improved varieties of temperate japonica mixtured with tropical japonica	3K	MCC2	9.0115	GCCT	A	----------	G	A		Yes	Yes
OS493	CX78	M401	USA	IMP	1	1	3	3	5	5	3	3	6	3	9	J-Te-RIMP-T	Recently improved varieties of temperate japonica in China	3K	MCC2	8.6745	TAAA	N	----------	G	A		Yes
OS494	CX8	CHENGHUI448	China	IMP	2	2	1	5	4	3	7	4	10	1	12	I-RIMP-T	Recently improved varieties of indica	3K	MCC2	9.6835	GCCT	A	GAGCTGAGCT	G	G		Yes	Yes
OS495	CX80	OM1706	Vietnam	IMP	2	2	1	5	4	3	7	4	10	1	12	I-RIMP-T	Recently improved varieties of indica	3K	MCC2	10.174	GCCT	A	GAGCTGAGCT	-	G		Yes	Yes
OS496	CX82	X21	Vietnam	IMP	2	2	1	5	4	3	7	4	10	1	6	I-RIMP-T	Recently improved varieties of indica	3K	MCC2	9.7	GCCT	K	GAGCTGAGCT	G	G		Yes
OS497	CX85	C71	Vietnam	IMP	2	2	1	5	4	3	7	4	10	1	12	I-RIMP-T	Recently improved varieties of indica	3K	MCC2	8.9545	GCCT	C	GAGCTGAGCT	-	G		Yes	Yes
OS498	CX88	SUIYANGZHAN	China	LAN	2	2	4	2	1	4	1	8	8	11	3	I-LAN-PIMP-T	Landrace or primary improved varieties of indica in China	3K	MCC2	7.3685	GCCT	C	GAGCTGAGCT	G	G		Yes	Yes
OS499	CX89	M202	USA	IMP	2	2	1	5	4	3	7	4	10	1	12	I-RIMP-T	Recently improved varieties of indica	3K	MCC2	9.1955	GCCT	N	GAGCTGAGCT	G	G		Yes
OS500	CX9	FENGAIZHAN	China	IMP	2	2	1	5	4	4	7	4	10	11	12	I-RIMP-M	Recently improved varieties of indica（Close to primary improved varieties）	3K	MCC2	8.9495	GCCT	C	GAGCTGAGCT	G	G		Yes	Yes
OS501	CX94	SWARNA	India	IMP	2	2	1	4	2	3	7	9	10	1	12	I-RIMP-T	Recently improved varieties of indica	3K	MCC2	7.534	GCCT	C	GAGCTGAGCT	-	G		Yes	Yes
OS502	CX96	AJAYA	India	IMP	2	2	1	4	2	3	7	4	10	1	12	I-RIMP-T	Recently improved varieties of indica	3K	MCC2	8.5555	GCCT	C	GAGCTGAGCT	G	G		Yes	Yes
OS503	CX97	BUDDA	India	LAN	2	2	1	5	1	3	7	8	10	1	12	I-RIMP-T	Recently improved varieties of indica	3K	MCC2	8.253	GCCT	C	GAGCTGAGCT	G	G		Yes	Yes
OS504	CX99	DODDI	India	LAN	2	2	1	4	2	3	8	6	9	5	6	I-SAS	Indica in South Asia	3K	MCC2	7.4645	GCCT	C	GAGCTGAGCT	G	G		Yes	Yes
OS505		SLG-1	Japan	IMP												J-Te-RIMP-M	Recently improved varieties of temperate japonica mixtured with recently improved indica or tropical japonica		MCC2	13.78	GCCT	A	----------	-	A
OS506		Chuanqi	China	LAN												I-LAN-PIMP-T	Landrace or primary improved varieties of indica in China		MCC2	6.01	TAAA	C	GAGCTGAGCT	G	G
nivara_105327			Dhoni, India													wild rice					GCCT	C	GAGCTGAGCT	G	G	Yes	Yes	Yes	Hap1
nivara_106105			Medinipur, India													wild rice					GCCT	C	GAGCTGAGCT	G	G	Yes	Yes	Yes	Hap1
nivara_106154			Vientiane, Laos													wild rice					GCCT	C	GAGCTGAGCT	G	G	Yes	Yes	Yes	Hap1
nivara_80470			Madhya Pradesh, India													wild rice					GCCT	C	GAGCTGAGCT	G	G	Yes	Yes	Yes	Hap1
nivara_89215			Sopoir Tep, Cambodia													wild rice					GCCT	C	----------	G	G	Yes	Yes	Yes	Hap1
rufipogon_105958			Kromat Watu, Indonesia													wild rice					GCCT	C	----------	G	A	Yes	Yes	Yes	Hap1
rufipogon_105960			Chakaria, Bangladesh													wild rice					GCCT	C	----------	G	G	Yes	Yes	Yes	Hap1
rufipogon_Nepal			Nepal													wild rice					GCCT	C	----------	G	A	Yes	Yes	Yes	Hap1
rufipogon_P46			China													wild rice					GCCT	C	GAGCTGAGCT	G	A	Yes	Yes	Yes	Hap1
rufipogon_YJ			China													wild rice					GCCT	C	----------	G	A	Yes	Yes	Yes	Hap1
rufipogon_81			China													wild rice					TAAA	C	GAGCTGAGCT	G			Yes	Yes
rufipogon_91			China													wild rice					TAAA	C	GAGCTGAGCT	G				Yes	Hap4
rufipogon_98			China													wild rice					TAAA	C	GAGCTGAGCT	G				Yes	Hap4
rufipogon_167			Chad													wild rice					TAAA	C	GAGCTGAGCT	G			Yes	Yes	Hap4
rufipogon_169			China													wild rice					TAAA	C	GAGCTGAGCT	G			Yes	Yes	Hap4
rufipogon_151			China													wild rice					GCCT	C	GAGCTGAGCT	G				Yes	Hap1
rufipogon_154			China													wild rice					GCCT	C	GAGCTGAGCT	G				Yes	Hap1
rufipogon_156			China													wild rice					GCCT	C	GAGCTGAGCT	G				Yes	Hap1
rufipogon_157			China													wild rice					GCCT	C	GAGCTGAGCT	G				Yes	Hap1
rufipogon_158			China													wild rice					GCCT	C	GAGCTGAGCT	G				Yes	Hap1
rufipogon_160			China													wild rice					GCCT	C	GAGCTGAGCT	G			Yes	Yes	Hap1
rufipogon_161			China													wild rice					GCCT	C	GAGCTGAGCT	G			Yes	Yes	Hap1
rufipogon_86			China													wild rice													Hap1
rufipogon_87			China													wild rice													Hap1
rufipogon_99			China													wild rice													Hap1
rufipogon_153			China													wild rice													Hap1
rufipogon_163			China													wild rice													Hap1
rufipogon_164			China													wild rice													Hap1
rufipogon_165			China													wild rice													Hap1
rufipogon_166			China													wild rice													Hap1
rufipogon_173			China													wild rice													Hap1
rufipogon_2519			India													wild rice													Hap4
rufipogon_2525			China													wild rice													Hap4
rufipogon_172			China													wild rice													Hap4
rufipogon_174			China													wild rice													Hap4
rufipogon_2529			China													wild rice													Hap4
rufipogon_81			China													wild rice													Hap4
1 3K refers to the varieties from the 3,000 rice genomes project.
2 OsLG3 refers to the allele of SNP1-4 that are significant in the promoter region.
3 GS3 refers to the allele of SNP 165C in the second exon of GS3 as in Chuan7, and gs3 to the allele of SNP 165A as in Minghui63.
4 GW8 refers to the allele without a 10-bp (-33 to -23) deletion in GW8 as in HJX74, and gw8 to the allele with the 10-bp deletion in GW8 as in Basmati385.
5 TGW6 refers to the allele of SNP 313- with 1-bp deletion in the coding region of TGW6 as in Kasalath, and tgw6 to the allele of SNP 313G without 1-bp deletion in the coding region of TGW6 as in NPB.
6 qGL3 refers to the allele of SNP 2C in qGL3 as in 93-11.
