# Supplementary material for: OsLG3 contributing to rice grain length and yield was mined by Ho-LAMap
Source: BMC Biol. 2017 Apr 6;15:28. doi: 10.1186/s12915-017-0365-7 (PMC5383996; doi:10.1186/s12915-017-0365-7)
Supplement: Supplementary file 34 — Genome-wide significantly associated loci (–log10 (P) ≥ 7.9) with GL in full population, indica and japonica population using CMLM model and QTL co-localized with linkage mapping. (XLSX 9 kb) [file 12915_2017_365_MOESM34_ESM.xlsx]

## Sheet: Supplementary Table 5
Table S5 Genome-wide significantly associated loci (–log(p) ≥ 7.9) with GL in full population, indica and japonica population using MLM model and QTLs colocalized with linkage mapping.
Populations	Chr.	QTL	Flanking region	Peak snp	-log10P	Loci reported	QTL validated by our four linkage populations	Previous QTL mapped by linkage population	Marker Interview	Linkage Population	Reference
Full population	3	qGL3.1	11777900-12039196	12015335	11.45			qgl3a	RM282	Milagrosa/Shuhui527	Binxu Chen et al.,2008, Acta Agronomica Sinaca
	3	qGL3.2	16663167-17022737	16733441	18.04	GS3	qGL3-1
Indica population	3	qGL3.1_I	12014500-12015367	12015335	11.28			qgl3a	RM282	Milagrosa/Shuhui527	Binxu Chen et al.,2008, Acta Agronomica Sinaca
	3	qGL3.2_I	16663167-17022737	16715129	14.56	GS3	qGL3-1
Japonica population	2	qGL2.1_J	227320-476913	416203	8.97
	5	qGL5.1_J	1463469-1499887	1485758	8.11
	5	qGL5.2_J	23314676-23665515	23652823	8.89
	10	qGL10.1_J	10013031-10386343	10343049	8.08			qGS10	T9149-RM5689	ZH11/BDL	Jiang Hu et al.,2015,Molecular Plant
