# Supplementary material for: OsLG3 contributing to rice grain length and yield was mined by Ho-LAMap
Source: BMC Biol. 2017 Apr 6;15:28. doi: 10.1186/s12915-017-0365-7 (PMC5383996; doi:10.1186/s12915-017-0365-7)
Supplement: Supplementary file 35 — Genome-wide significantly associated loci with GL in full population using GLM (Q) model and QTL co-localized with linkage mapping. (XLSX 15 kb) [file 12915_2017_365_MOESM35_ESM.xlsx]

## Sheet: Supplementary Table 6
Table S6 Genome-wide significantly associated loci with GL in full population using GLM(Q) model and QTLs colocalized with linkage mapping.
Chr.	QTL	Flanking region	Peak snp	-log10P	Loci reported	QTL validated by our four linkage populations	Previous QTL mapped by linkage population	Marker Interview	Linkage Population	Reference
1	qGL1.1	478783-695251	606974	11.3797
1	qGL1.2	1969939-1970632	1970322	12.649		qGL1-1
1	qGL1.3	5069082-5135346	5083493	11.4067
1	qGL1.4	6669265-6861832	6683958	13.0302			qGL1-1	RM8111–RM3234	CW23/PA64	Zejun Hu et al.,2012,JIPB
1	qGL1.5	22845937-23013181	22966246	13.1165			qGL1	RM294b-RM488	Basmati385/HJX74	Shaokui Wang et al.,2012, Nature Genetics
1	qGL1.6	25844706-25999589	25879323	21.321
1	qGL1.7	29385606-29572180	29477389	16.4389			qGL1-2	RM1244-RM3494	Nipponbare/Guangluai 4	Jun Wang et al., 2013, Acta Agronomica Sinaca
1	qGL1.8	31856850-32049708	31960654	26.1817
1	qGL1.9	34260631-34400793	34362495	12.5909		qGL1-2	kl1.1	RM212	V20A/glab
1	qGL1.10	40537624-40623228	40580419	14.2635			qGRL1	RM431–CHR1.1	Pusa1121/Pusa1342	Singh, R. et al., 2012, J.Plant Biochem.Biotechnol
2	qGL2.1	9619-179828	69821	12.9139			qGL2-1	Zsts2-1	Nipponbare/Guangluai 4	Jun Wang et al., 2013, Acta Agronomica Sinaca
2	qGL2.2	4645018-4838084	4738382	15.6524		qGL2-1	qGL-2	RM12521-RM12705	Nipponbare/Guangluai 4	Shengqiang Li et al.,2011,Chinese J Rice Sci
2	qGL2.3	7404253-7528959	7441454	12.4031			qGL2	T4779-T4770	ZH11/BDL	Jiang Hu et al.,2015,Molecular Plant
2	qGL2.4	8133554-8242943	8229309	13.2526	GW2
2	qGL2.5	22629440-22725003	22671996	12.9001
2	qGL2.6	25886863-26009875	25986997	14.158		qGL2-2
3	qGL3.1	4285612-4478974	4377094	12.1612		qGL3-3	qGL3.1	RM569-RM545	Basmati385/HJX74	Shaokui Wang et al.,2012, Nature Genetics
3	qGL3.2	5272670-5418628	5369248	17.9965
3	qGL3.3	5984864-6151794	6046404	16.7774		qGL3-2
3	qGL3.4	11944083-12111394	12015335	27.1932			qgl3a	RM282	Milagrosa/Shuhui527	Binxu Chen et al.,2008, Acta Agronomica Sinaca
3	qGL3.5	13312576-13503915	13405157	18.8586			gl3	RM251,RM338	Caiapo/IRGC103544
3	qGL3.6	15063542-15225158	15114569	19.3498			gl3b	RG393	Zh97/Ming63
3	qGL3.7	16663167-17022737	16733441	53.1068	GS3	qGL3-1
3	qGL3.8	22532851-22701626	22632962	21.4831		qGL3-5	qgl3b	RM487	Milagrosa/Shuhui527	Binxu Chen et al.,2008, Acta Agronomica Sinaca
3	qGL3.9	29570296-29684401	29608608	12.393			GL3b	RM3436-RM5995	Teqing/Minghui63	Touming Liu et al.,2010, TAG
4	qGL4.1	14322646-14493444	14404703	13.1678
4	qGL4.2	17813849-17908153	17818982	16.5538
4	qGL4.3	20264665-20457523	20352679	16.0523			qGL4b	RM5586–RM3524	Cytoto/kasalath	Kato,T. et al., 2011Breeding Science
4	qGL4.4	27997130-28057103	28008739	10.992			qGL4-1	RM17305-RM17512	Nipponbare/Guangluai 4	Jun Wang et al., 2013, Acta Agronomica Sinaca
4	qGL4.5	29933167-30118939	29960239	12.582				RM255	Rei/Yamd
4	qGL4.6	32630237-32681219	32678648	11.3086
4	qGL4.7	33727322-33837078	33831707	11.2746
5	qGL5.1	1691107-1811169	1734995	15.2609			RGL5.1	MRG5320-MRG1010	ZS97/MH63	Qifa Zhang et al,2006, TAG
5	qGL5.2	2286452-2404896	2328033	15.2453
5	qGL5.3	3198811-3820730	3784265	12.4468			RGL5.2	RM593-RM574	ZS97/MH63	Qifa Zhang et al,2006, TAG
5	qGL5.4	5260186-5429456	5373841	19.223	GW5
5	qGL5.5	23451431-23572518	23504869	19.4416
5	qGL5.6	27179619-27346849	27247691	17.0352			qGL5-2	S5-15-RM3170	Nipponbare/Guangluai 4	Jun Wang et al., 2013, Acta Agronomica Sinaca
6	qGL6.1	1570229-1816874	1813106	12.728				C1496	Zh97/Ming63
6	qGL6.2	6053127-6187783	6077908	16.8832			qGL6-1	S6-21-S6-7	Nipponbare/Guangluai 4	Jun Wang et al., 2013, Acta Agronomica Sinaca
6	qGL6.3	9081429-9156781	9116038	15.8441
6	qGL6.4	24370018-24775521	24600056	14.34	TGW6	qGL6
6	qGL6.5	26204557-26222999	26215277	13.1	GW6a
7	qGL7.1	4711856-4815106	4797846	14.3608
7	qGL7.2	19290887-19418479	19388981	16.2006	GLW7	qGL7-1
7	qGL7.3	24589987-24769632	24681858	15.7591	GL7	qGL7-2	GL7	RM5508-RM5426	Nipponbare/P13	Yuexing Wang et al., 2015,Nature Genetics
7	qGL7.4	27843231-27916519	27898107	14.6842			qGL7	RM22065-RM5720	NYZ/Chuan7	Xufeng Bai et al., 2010, BMC Genetics
7	qGL7.5	29360457-29529303	29421104	16.9078			qGL7	RM481–RM82	SLG/Zhenshan97	Liang Sun et al.,2013, Mol Breeding
8	qGL8.1	279880-414730	377209	12.189
8	qGL8.2	3846237-4014673	3922059	15.2458			qGL8.1	SNP3336084-4225627	Nipponbare/9311	Jianjun Xu et al.,2011,Chinese J Rice Sci
8	qGL8.3	15794897-15939205	15879774	17.6192
8	qGL8.4	21750140-21884647	21840725	14.6256
8	qGL8.5	24513831-24685191	24579362	12.7301		qGL8-1
9	qGL9.1	6710003-6848503	6794038	20.2438
9	qGL9.2	8653245-8718504	8684253	18.0444			qGL9-2	S9-1	Nipponbare/Guangluai 4	Jun Wang et al., 2013, Acta Agronomica Sinaca
9	qGL9.3	15267936-15370200	15343624	15.477			qGL9.1	SNP15825381-16975066	Nipponbare/9311	Jianjun Xu et al.,2011,Chinese J Rice Sci
10	qGL10.1	4409012-4570009	4416054	14.993
10	qGL10.2	5821554-5950402	5875717	13.9806
10	qGL10.3	15966274-16150255	16059455	15.1455		qGL10-1		RZ625	Lab/Bla
11	qGL11.1	4283968-4418483	4300143	13.7828			qGL11	RM167-RM7120	N411/N643	Xiaojun Zhang et al.,2012, PNAS
11	qGL11.2	17106347-17206006	17131702	16.5099				C1237	Zh97/Ming63
11	qGL11.3	21813171-21816625	21814036	14.5527			qGL11-2	S11-29-S11-31	Nipponbare/Guangluai 4	Jun Wang et al., 2013, Acta Agronomica Sinaca
11	qGL11.4	25588753-25638228	25633462	16.5582
12	qGL12.1	20820608-20957816	20876647	14.0494
12	qGL12.2	23071440-23135360	23117930	13.8467
