# Supplementary material for: OsLG3 contributing to rice grain length and yield was mined by Ho-LAMap
Source: BMC Biol. 2017 Apr 6;15:28. doi: 10.1186/s12915-017-0365-7 (PMC5383996; doi:10.1186/s12915-017-0365-7)
Supplement: Supplementary file 36 — Genome-wide significantly associated loci with GL in indica population using GLM (Q) model and QTL co-localized with linkage mapping. (XLSX 11 kb) [file 12915_2017_365_MOESM36_ESM.xlsx]

## Sheet: Supplementary Table 7
Table S7. Genome-wide significantly associated loci with GL in indica population using GLM(Q) model and QTLs colocalized with linkage mapping.
Chr.	QTL	Flanking region	Peak snp	-log10P	Loci reported	QTL validated by our four linkage populations	Previous QTL mapped by linkage population	Marker Interview	Linkage Population	Reference
1	qGL1.1_I	1133974-1388295	1387958	10.2363
2	qGL2.1_I	6792091-6829895	6822568	10.7022			qGL1-1	RM8111–RM3234	CW23/PA64	Zejun Hu et al.,2012,JIPB
2	qGL2.2_I	35094201-35124502	35100874	8.70983
3	qGL3.1_I	16663167-17022737	16733441	41.7141	GS3	qGL3-1
3	qGL3.2_I	22532851-22708256	22564627	21.1679		qGL3-5
3	qGL3.3_I	26354661-26407278	26361097	14.8184			qGL3b	RM3513-RM347	NYZ/Chuan7	Xufeng Bai et al., 2010, BMC Genetics
3	qGL3.4_I	29570296-29684401	29602758	9.5857			GL3b	RM3436-RM5995	Teqing/Minghui63	Touming Liu et al.,2010, TAG
3	qGL3.5_I	31893449-31939121	31912850	9.54737			qGL3.2	SNP30831094-31748972	Nipponbare/9311	Jianjun Xu et al.,2011,Chinese J Rice Sci
4	qGL4.1_I	24093002-24160117	24127992	9.41044
4	qGL4.2_I	27981442-28063590	28054363	13.5897			qGL4-1	RM17305-RM17512	Nipponbare/Guangluai 4	Jun Wang et al., 2013, Acta Agronomica Sinaca
4	qGL4.3_I	30742423-30829957	30820905	12.5556				RM255	Rei/Yamd
5	qGL5.1_I	5323603-5383914	5359681	17.8173	GW5
5	qGL5.2_I	18411146-18433592	18412950	10.8967
5	qGL5.3_I	28470788-28561819	28557756	11.1008
6	qGL6.1_I	1560101-1760250	1660359	15.9496				C1496	Zh97/Ming63
6	qGL6.2_I	5830491-6080569	5888082	14.0571			qGL6	RM111-RM3438	D50/HB277	Gaoneng Shao et al., 2009, Plant Mol. Breed
7	qGL7.1_I	16556959-16675064	16631219	9.46925
8	qGL8.1_I	3846284-4055115	4023122	9.03571			qGL8.1	SNP3336084-4225627	Nipponbare/9311	Jianjun Xu et al.,2011,Chinese J Rice Sci
8	qGL8.2_I	4859467-4892207	4864952	9.42443
8	qGL8.3_I	10170294-10216415	10202680	12.0737			qGL8.2	SNP8983555-9192169	Nipponbare/9311	Jianjun Xu et al.,2011,Chinese J Rice Sci
8	qGL8.4_I	17600365-17729245	17692497	10.9437
9	qGL9.1_I	6717952-6779947	6761913	12.092
9	qGL9.2_I	8634691-8684652	8684227	11.5838			qGL9-2	S9-1	Nipponbare/Guangluai 4	Jun Wang et al., 2013, Acta Agronomica Sinaca
9	qGL9.3_I	19457778-19506755	19488395	12.9968			qGL9	RM257-RM201	D50/HB277	Gaoneng Shao et al., 2009, Plant Mol. Breed
11	qGL11.1_I	3503554-3592697	3561044	11.1549
11	qGL11.2_I	22606764-23468556	23440745	12.0192			GL11	RM4601-RM187	Nipponbare/P13	Yuexing Wang et al., 2015,Nature Genetics
11	qGL11.3_I	25216895-25261873	25229631	9.31102
12	qGL12.1_I	21818193-22058497	22041716	9.64828
12	qGL12.2_I	22700063-22743815	22713922	12.6454
12	qGL12.3_I	25483883-25508400	25495067	10.3785
