# Supplementary material for: OsLG3 contributing to rice grain length and yield was mined by Ho-LAMap
Source: BMC Biol. 2017 Apr 6;15:28. doi: 10.1186/s12915-017-0365-7 (PMC5383996; doi:10.1186/s12915-017-0365-7)
Supplement: Supplementary file 37 — Genome-wide significantly associated loci with GL in japonica population using GLM (Q) model and QTL co-localized with linkage mapping. (XLSX 14 kb) [file 12915_2017_365_MOESM37_ESM.xlsx]

## Sheet: Supplementary Table 8
Table S8. Genome-wide significantly associated loci with GL in japonica population using GLM(Q) model and QTLs colocalized with linkage mapping.
Chr.	QTL	Flanking region	Peak snp	-log10P	Loci reported	QTL validated by our four linkage populations	Previous QTL mapped by linkage population	Marker Interview	Linkage Population	Reference
1	qGL1.1_J	764589-992046	951837	10.8566
1	qGL1.2_J	6669265-7105908	7006021	12.3408			qGL1-1	RM8111–RM3234	CW23/PA64	Zejun Hu et al.,2012,JIPB
1	qGL1.3_J	13101510-13235871	13127370	12.9683
1	qGL1.4_J	22841929-23188391	22966246	13.5079			qGL1	RM294b-RM488	Basmati385/HJX74	Shaokui Wang et al.,2012, Nature Genetics
1	qGL1.5_J	25429261-26684951	25591481	15.1086
1	qGL1.6_J	29314513-30073571	29430223	16.4392			qGL1-2	RM1244-RM3494	Nipponbare/Guangluai 4	Jun Wang et al., 2013, Acta Agronomica Sinaca
1	qGL1.7_J	31856850-32385008	32022260	15.1659
1	qGL1.8_J	40393370-40612679	40469613	13.0614			qGRL1	RM431–CHR1.1	Pusa1121/Pusa1342	Singh, R. et al., 2012, J.Plant Biochem.Biotechnol
1	qGL1.9_J	41745686-42071914	41917032	13.0425			qGL1-2	RM265–RM5410	CW23/PA64	Zejun Hu et al.,2012,JIPB
2	qGL2.1_J	677-676975	69821	11.6898
2	qGL2.2_J	4468416-4962401	4849116	17.4001		qGL2-1	qGL-2	RM12521-RM12705	Nipponbare/Guangluai 4	Shengqiang Li et al.,2011,Chinese J Rice Sci
2	qGL2.3_J	8149234-8415338	8228742	11.7237	GW2
2	qGL2.4_J	16388973-17114931	16825160	15.6696			qGL-2b	C60318S,C421	Nip/Kas
2	qGL2.5_J	25870065-26013294	25966351	13.4833		qGL2-2
3	qGL3.1_J	4307303-5521468	5048180	17.9572			qGL3.1	RM569-RM545	Basmati385/HJX74	Shaokui Wang et al.,2012, Nature Genetics
3	qGL3.2_J	10941416-11768816	11261841	16.9354
3	qGL3.3_J	13137895-13766493	13405157	17.1023			gl3	RM251,RM338	Caiapo/IRGC103544
3	qGL3.4_J	14774622-16374782	14958170	17.6896			gl3b	RG393	Zh97/Ming63
3	qGL3.5_J	26833323-27264781	26988793	14.14			qGL3b	RM3513-RM347	NYZ/Chuan7	Xufeng Bai et al., 2010, BMC Genetics
3	qGL3.6_J	35294353-36136637	35839910	11.777			qGL3	RM130-RM148	D50/HB277	Gaoneng Shao et al., 2009, Plant Mol. Breed
4	qGL4.1_J	13983385-14584723	14214017	15.2501
4	qGL4.2_J	17430688-18555127	18034275	14.8063
4	qGL4.3_J	20264665-20626346	20329472	12.3756			qGL4b	RM5586–RM3524	Cytoto/kasalath	Kato,T. et al., 2011Breeding Science
4	qGL4.4_J	29947894-30094742	30022332	11.6035				RM255	Rei/Yamd
4	qGL4.5_J	31529954-31914061	31643336	12.5531			qGL4-1	RM17305-RM17512	Nipponbare/Guangluai 4	Jun Wang et al., 2013, Acta Agronomica Sinaca
4	qGL4.6_J	33719923-33881351	33821533	10.8504
5	qGL5.1_J	1164883-2136623	1692794	16.1119			RGL5.1	MRG5320-MRG1010	ZS97/MH63	Qifa Zhang et al,2006, TAG
5	qGL5.2_J	19436488-19861812	19697500	14.441
5	qGL5.3_J	23341928-23678555	23504869	17.1175
5	qGL5.4_J	26982060-27920549	27255918	15.6755			qGL5-2	S5-15-RM3170	Nipponbare/Guangluai 4	Jun Wang et al., 2013, Acta Agronomica Sinaca
6	qGL6.1_J	8731695-9701687	9099713	17.0356
6	qGL6.2_J	11513281-11695508	11614635	12.5295
7	qGL7.1_J	4626213-4862008	4797846	13.6652
7	qGL7.2_J	18353484-20652346	18768461	18.4587	GLW7	qGL7-1
7	qGL7.3_J	24084031-24771428	24681858	15.1335	GL7	qGL7-2	GL7	RM5508-RM5426	Nipponbare/P13	Yuexing Wang et al., 2015,Nature Genetics
7	qGL7.4_J	27793147-27916519	27898106	13.4076			qGL7	RM22065-RM5720	NYZ/Chuan7	Xufeng Bai et al., 2010, BMC Genetics
7	qGL7.5_J	29352170-29672599	29420121	16.9713			qGL7	RM481–RM82	SLG/Zhenshan97	Liang Sun et al.,2013, Mol Breeding
8	qGL8.1_J	14040-532932	282780	12.2029
8	qGL8.2_J	7885749-8250975	8138350	11.4615			qGL8.2	SNP8983555-9192169	Nipponbare/9311	Jianjun Xu et al.,2011,Chinese J Rice Sci
8	qGL8.3_J	15273096-16101447	15919089	16.5179
8	qGL8.4_J	21656134-21988378	21840725	12.4303
9	qGL9.1_J	7750323-8201784	7855075	12.6953			qGL9-2	S9-1	Nipponbare/Guangluai 4	Jun Wang et al., 2013, Acta Agronomica Sinaca
9	qGL9.2_J	9910617-10379022	10182794	14.3326
9	qGL9.3_J	13971290-14573783	14106896	13.5712
9	qGL9.4_J	15081812-15420214	15343624	13.7975			qGL9.1	SNP15825381-16975066	Nipponbare/9311	Jianjun Xu et al.,2011,Chinese J Rice Sci
10	qGL10.1_J	4190903-4761866	4314896	13.7976
10	qGL10.2_J	5821554-6098061	5826341	13.6976
10	qGL10.3_J	15646548-16684908	16059942	16.3713		qGL10-1		RZ625	Lab/Bla
11	qGL11.1_J	3524583-4374636	4264453	12.411			qGL11	RM167-RM7120	N411/N643	Xiaojun Zhang et al.,2012, PNAS
11	qGL11.2_J	16984309-17437390	17170907	14.5963				C1237	Zh97/Ming63
11	qGL11.3_J	21562528-21977191	21814296	14.3699			qGL11-2	S11-29-S11-31	Nipponbare/Guangluai 4	Jun Wang et al., 2013, Acta Agronomica Sinaca
12	qGL12.1_J	20722341-21135250	20880151	13.819
12	qGL12.2_J	24409576-25232651	25134626	14.4399
