# Supplementary material for: OsLG3 contributing to rice grain length and yield was mined by Ho-LAMap
Source: BMC Biol. 2017 Apr 6;15:28. doi: 10.1186/s12915-017-0365-7 (PMC5383996; doi:10.1186/s12915-017-0365-7)
Supplement: Supplementary file 38 — Genome-wide significantly associated loci with GL in full population, indica population, and japonica population using FarmCPU and QTL co-localized with linkage mapping. (XLSX 13 kb) [file 12915_2017_365_MOESM38_ESM.xlsx]

## Sheet: Table S15
		Chromosome	Position	P.value	-log10P	Loci reported	Previous QTL mapped by linkage population	Marker Interview	Linkage Population	Reference
Full population	FarmCPU included the first three PCs	3	16733441	5.37986e-15	14.2692	GS3
		1	3203215	3.41087e-13	12.4671		qGL3-2	S3-2	Nipponbare/Guangluai 4	Jun Wang et al., 2013, Acta Agronomica Sinaca
		9	15815139	6.74868e-10	9.17078		qGL9.1	SNP15825381-16975066	Nipponbare/9311	Jianjun Xu et al.,2011,Chinese J Rice Sci
		10	3824770	7.92229e-10	9.10115
		10	13612871	1.08534e-09	8.96443		qGS10	T9149-RM5689	ZH11/BDL	Jiang Hu et al.,2015,Molecular Plant
		6	1660359	1.11044e-09	8.95451	SSG6
		4	6961574	1.25245e-09	8.90224
	FarmCPU included the first two PCs	3	16733441	5.22692e-29	28.2818	GS3
		4	31370297	2.14142e-09	8.6693			RG476	UCD Lab/Bla QTL 1998
		5	13988500	5.3409e-09	8.27239
		6	26222087	6.23488e-09	8.20517	GW6a
	FarmCPU included the first one PC	3	16733441	5.72191e-19	18.2425	GS3
		9	4187665	4.81892e-11	10.3171
Indica population	FarmCPU included the first three PCs	3	16733773	3.61476e-12	11.4419	GS3
		2	9562403	5.978e-10	9.22344		qGL2	T4779-T4770	ZH11/BDL	Jiang Hu et al.,2015,Molecular Plant
		10	13037288	1.34639e-09	8.87083		qGS10	T9149-RM5689	ZH11/BDL	Jiang Hu et al.,2015,Molecular Plant
		5	5359598	5.43474e-09	8.26482	GW5
		10	1708738	6.4135e-09	8.1929
Japonica population		7	28405426	1.33884e-14	13.8733		qGL7	RM22065-RM5720	NYZ/Chuan7	Xufeng Bai et al., 2010, BMC Genetics
		6	24876766	9.95945e-14	13.0018	TGW6
		9	4132674	2.24486e-12	11.6488
		1	42802283	3.72293e-10	9.42911
		11	24646706	1.05938e-08	7.97495
Note: the number in red indicates that this SNP pass the P-value threshold of 0.05/n, n is the number of total SNPs
