# Supplementary material for: OsLG3 contributing to rice grain length and yield was mined by Ho-LAMap
Source: BMC Biol. 2017 Apr 6;15:28. doi: 10.1186/s12915-017-0365-7 (PMC5383996; doi:10.1186/s12915-017-0365-7)
Supplement: Supplementary file 39 — Supporting data. (XLSX 79 kb) [file 12915_2017_365_MOESM39_ESM.xlsx]

## Sheet: Figure 2b
Sample Name	2-ΔΔCт	Mean	SEM		Sample Name	2-ΔΔCт	Mean	SEM
NIP-YP3-1	1.04499	1.00131	0.0358287		NIL(SLG)-YP3-1	2.25702	2.05861	0.104337
NIP-YP3-2	0.930277				NIL(SLG)-YP3-2	1.90343
NIP-YP3-3	1.02867				NIL(SLG)-YP3-3	2.01538
NIP-YP5-1	3.54395	3.55686	0.088792		NIL(SLG)-YP5-1	18.6173	21.2084	1.36346
NIP-YP5-2	3.71669				NIL(SLG)-YP5-2	21.7682
NIP-YP5-3	3.40992				NIL(SLG)-YP5-3	23.2399						YP3	YP5	YP10	YP15	YP17	YP22
NIP-YP10-1	12.287	11.7051	0.589724		NIL(SLG)-YP10-1	25.9601	27.5752	2.16539			NIP	1.00131	3.55686	11.7051	18.8959	21.0501	43.5716
NIP-YP10-2	10.5257				NIL(SLG)-YP10-2	31.8628					NIL(SLG)	2.05861	21.2084	27.5752	37.2637	35.4825	66.6359
NIP-YP10-3	12.3027				NIL(SLG)-YP10-3	24.9029
NIP-YP15-1	18.7261	18.8959	0.0982214		NIL(SLG)-YP15-1	26.222	37.2637	6.75638			SEM	0.0358287	0.088792	0.589724	0.0982214	0.790887	0.857354
NIP-YP15-2	19.0663				NIL(SLG)-YP15-2	36.0387					SEM	0.104337	1.36346	2.16539	6.75638	1.55472	4.23367
NIP-YP15-3	18.8954				NIL(SLG)-YP15-3	49.5305
NIP-YP17-1	19.4702	21.0501	0.790887		NIL(SLG)-YP17-1	32.9508	35.4825	1.55472
NIP-YP17-2	21.9067				NIL(SLG)-YP17-2	35.1848
NIP-YP17-3	21.7734				NIL(SLG)-YP17-3	38.3118
NIP-YP22-1	42.5245	43.5716	0.857354		NIL(SLG)-YP22-1	58.2592	66.6359	4.23367
NIP-YP22-2	45.2711				NIL(SLG)-YP22-2	71.8946
NIP-YP22-3	42.9192				NIL(SLG)-YP22-3	69.7539

## Sheet: Figure 4e
	LUC					Average
	1436	1509	1686	1404	1275	1462
	1586	1300	2183	1211	1475	1393
	1679	1205	1554	1297	1266	1400.2
	1197	1326	1249	1179	1357	1261.6
	GUS
NA-0	633	626	634	631	713	NA-60	665	688	667	664	662
NB-0	616	613	607	619	638	NB-60	615	623	605	618	603
NIP-0	620	630	623	631	632	NIP-60	629	634	631	635	640
SLG-0	596	606	614	616	620	SLG-60	624	632	631	669	650
						Average-0
	319.6	312.6	320.6	317.6		317.6	351.6	374.6	353.6	350.6	348.6		NA1-60	34	57	36	33	31
	302.6	299.6	293.6	305.6		300.35	301.6	309.6		304.6			NB1-60	1.25	9.25		4.25
	306.6	316.6	309.6	317.6	318.6	313.8	315.6	320.6	317.6	321.6	326.6		NIP1-60	1.8	6.8	3.8	7.8	12.8
	282.6	292.6	300.6	302.6	306.6	297	310.6	318.6	317.6	355.6	336.6		SLG1-60	13.6	21.6	20.6	58.6	39.6
	Background	313.4
											LUC	GUS/LUC						AVE
										NA-60	1462	0.0232558	0.0389877	0.0246238	0.0225718	0.0212038		0.0261286	0.00326173
										NB-60	1393	0.000897344	0.00664034		0.00305097			0.00352955	0.00129748
										NIP-60	1400.2	0.00128553	0.00485645	0.0027139	0.00557063	0.00914155		0.00471361	0.00134373
										SLG-60	1261.6	0.01078	0.0171211	0.0163285	0.046449	0.0313887		0.0244134	0.00647547
																	NIP	0.00471361	0.00134373
																	NA	0.0261286	0.00326173
																	NB	0.00352955	0.00129748
																	SLG	0.0244134	0.00647547

## Sheet: Figure S17
Sample Name	2-ΔΔCт	Mean	SEM		Sample Name	2-ΔΔCт	Mean	SEM
NIP-FL-1	3.63747	3.70747	0.0635964		NIL(SLG)-FL-1	17.0614	17.1052	0.18981
NIP-FL-2	3.83444				NIL(SLG)-FL-2	16.8005
NIP-FL-3	3.65049				NIL(SLG)-FL-3	17.4537
NIP-S-1	7.46188	7.73008	0.156383		NIL(SLG)-S-1	136.125	142.04	3.10442
NIP-S-2	8.00353				NIL(SLG)-S-2	143.366
NIP-S-3	7.72481				NIL(SLG)-S-3	146.631
NIP-H4B-1	38.1178	39.6392	0.87058		NIL(SLG)-H4B-1	86.4606	86.8708	3.58793
NIP-H4B-2	41.1332				NIL(SLG)-H4B-2	80.8716						FL	S	H4B	H2B	H4A	5E	10E
NIP-H4B-3	39.6667				NIL(SLG)-H4B-3	93.2802					NIP	3.70747	7.73008	39.6392	59.1777	25.8643	269.282	127.273
NIP-H2B-1	58.5863	59.1777	0.396326		NIL(SLG)-H2B-1	241.896	220.85	11.538			NIL(SLG)	17.1052	142.04	86.8708	220.85	97.0625	367.748	429.604
NIP-H2B-2	59.0164				NIL(SLG)-H2B-2	218.521
NIP-H2B-3	59.9305				NIL(SLG)-H2B-3	202.131					SEM	0.0635964	0.156383	0.87058	0.396326	1.17631	5.11001	3.95338
NIP-H4A-1	26.3567	25.8643	1.17631		NIL(SLG)-H4A-1	107.21	97.0625	7.91958			SEM	0.18981	3.10442	3.58793	11.538	7.91958	7.97627	9.08268
NIP-H4A-2	23.6258				NIL(SLG)-H4A-2	102.521
NIP-H4A-3	27.6104				NIL(SLG)-H4A-3	81.4564
NIP-5E-1	266.4	269.282	5.11001		NIL(SLG)-5E-1	354.388	367.748	7.97627
NIP-5E-2	279.215				NIL(SLG)-5E-2	366.878
NIP-5E-3	262.231				NIL(SLG)-5E-3	381.977
NIP-10E-1	122.406	127.273	3.95338		NIL(SLG)-10E-1	411.488	429.604	9.08268
NIP-10E-2	124.31				NIL(SLG)-10E-2	439.812
NIP-10E-3	135.103				NIL(SLG)-10E-3	437.513

## Sheet: Figure S18c
Sample Name	2-ΔΔCт	Mean	SEM	T.TEST
NT-1	1.64804	1.0894	0.197592
NT-2	0.703582
NT-3	1.25339
NT-4	0.65573
NT-5	1.63315
NT-6	0.642507
OE1-1	7.31447	4.60541	1.02605	0.00718276	**
OE1-2	2.62094								Relative expression levels
OE1-3	1.95365							NT	1.0894	0.197592
OE1-4	7.17411							OE1	4.60541	1.02605
OE1-5	6.08337							OE2	3.7362	0.0889321
OE1-6	2.48594							OE3	4.27616	0.712228
OE2-1	3.42822	3.7362	0.0889321	2.47153e-07	***
OE2-2	3.97781
OE2-3	3.78061
OE2-4	3.97265
OE2-5	3.58919
OE2-6	3.66871
OE3-1	5.34184	4.27616	0.712228	0.00203923	**
OE3-2	2.91526
OE3-3	5.5065
OE3-4	2.57544
OE3-5	2.71844
OE3-6	6.59945

## Sheet: Figure S18f
Sample Name	2-ΔΔCт	Mean	SEM	T.TEST
NT-1	1.18059	1.0293	0.082654
NT-2	1.01135
NT-3	0.895961								The relative expression level of OsLG3
RNAi1-1	0.139165	0.118602	0.0167892	0.00348122	**			NT	1.0293	0.082654
RNAi1-2	0.0980398							RNAi1	0.118602	0.0167892
RNAi1-3	-							RNAi2	0.293525	0.0486569
RNAi2-1	0.255097	0.293525	0.0486569	0.0015524	**			RNAi3	0.239843	0.00717848
RNAi2-2	0.235311
RNAi2-3	0.390165
RNAi3-1	0.231434	0.239843	0.00717848	0.000680929	***
RNAi3-2	0.23397
RNAi3-3	0.254125

## Sheet: Figure S22d and e
		Percentage of grain with chalkiness (%)
	Number of plants	NIP	Number of plants	NIL(SLG)
	15BA01-1	8	15BA10-1	9
	15BA01-2	12	15BA10-2	9
	15BA01-3	9	15BA10-3	11
	15BA01-4	11	15BA10-4	12							NIP	NIL(SLG)
	15BA01-5	11	15BA10-5	8						Percentage of grain with chalkiness (%)	9.67	10
	15BA01-6	7	15BA10-6	11							0.803	0.632
	Mean	9.66667		10
	S.E.M.	0.802773		0.632456
		P vaule		0.751023
		Square of chalky endosperm (%)
	Number of plants	NIP	Number of plants	NIL(SLG)
	15BA01-1	4	15BA10-1	4						Square of chalky endosperm	NIP	NIL(SLG)
	15BA01-2	3	15BA10-2	5.5							4.41667	5.08333
	15BA01-3	4	15BA10-3	6							0.416667	0.374537
	15BA01-4	4.5	15BA10-4	6
	15BA01-5	5	15BA10-5	5
	15BA01-6	6	15BA10-6	4
	Mean	4.41667		5.08333
	S.E.M.	0.416667		0.374537
		P vaule		0.261558
